# Supplementary material for: Simulation of microarray data with realistic characteristics
Source: BMC Bioinformatics. 2006 Jul 18;7:349. doi: 10.1186/1471-2105-7-349 (PMC1574357; doi:10.1186/1471-2105-7-349)
Supplement: Additional file 1 — Microarray simulation model. Matlab implementation of the microarray simulation model. [file 1471-2105-7-349-S1.gz]

Archive with 66 entries (60 files):
- mamodel_20060511
- mamodel_20060511/datasets
- mamodel_20060511/datasets/gene_deletion.mat
- mamodel_20060511/biologicalnoise.m
- mamodel_20060511/helper
- mamodel_20060511/helper/getsample.m
- mamodel_20060511/helper/testdataset.m
- mamodel_20060511/helper/testaffydataset.m
- mamodel_20060511/convertdatatype.m
- mamodel_20060511/hybridization.m
- mamodel_20060511/hybridizationerrors.m
- mamodel_20060511/mamodel.m
- mamodel_20060511/maoptions.m
- mamodel_20060511/segmentslide.m
- mamodel_20060511/readmadata.m
- mamodel_20060511/slidegen.m
- mamodel_20060511/slidescan.m
- mamodel_20060511/documentation
- mamodel_20060511/documentation/microarrayreader.pdf
- mamodel_20060511/documentation/userguide.pdf
- mamodel_20060511/mareader
- mamodel_20060511/mareader/README.txt
- mamodel_20060511/mareader/callspots.m
- mamodel_20060511/mareader/drawgrid.m
- mamodel_20060511/mareader/easygrid.m
- mamodel_20060511/mareader/edges.m
- mamodel_20060511/mareader/editgrid.m
- mamodel_20060511/mareader/erasegrid.m
- mamodel_20060511/mareader/findgrid.m
- mamodel_20060511/mareader/findmetagrid.m
- mamodel_20060511/mareader/grid_data.m
- mamodel_20060511/mareader/isgrid.m
- mamodel_20060511/mareader/ismetagrid.m
- mamodel_20060511/mareader/samesize.m
- mamodel_20060511/mareader/segmentation.m
- mamodel_20060511/mareader/spots.m
- mamodel_20060511/mareader/test.m
- mamodel_20060511/misc
- mamodel_20060511/misc/output2matrix.m
- mamodel_20060511/misc/drornoisemodel.m
- mamodel_20060511/misc/ellipse.m
- mamodel_20060511/misc/harteminknoisemodel.m
- mamodel_20060511/misc/hemnoisemodel.m
- mamodel_20060511/misc/imagegrid.m
- mamodel_20060511/misc/tolinear.m
- mamodel_20060511/misc/tolog.m
- mamodel_20060511/misc/optparamcheck.m
- mamodel_20060511/misc/importnetworkdata.m
- mamodel_20060511/misc/compareratios.m
- mamodel_20060511/misc/names2numbers.m
- mamodel_20060511/misc/drornoisemodel.m_1
- mamodel_20060511/misc/orderdata.m
- mamodel_20060511/misc/defaultspotlocations.m
- mamodel_20060511/misc/binsize.m
- mamodel_20060511/misc/curvebins.m
- mamodel_20060511/misc/binrowcol.m
- mamodel_20060511/misc/rockenoisemodel.m
- mamodel_20060511/misc/circle.m
- mamodel_20060511/misc/gaussianspot.m
- mamodel_20060511/misc/hbspot.m
- mamodel_20060511/misc/heinnoisemodel.m
- mamodel_20060511/VERSION
- mamodel_20060511/README
- mamodel_20060511/slidegeneration.m
- mamodel_20060511/LICENSE
- mamodel_20060511/README.bak
