# Supplementary material for: Simulation of microarray data with realistic characteristics
Source: BMC Bioinformatics. 2006 Jul 18;7:349. doi: 10.1186/1471-2105-7-349 (PMC1574357; doi:10.1186/1471-2105-7-349)
Supplement: Additional file 1 — Microarray simulation model. Matlab implementation of the microarray simulation model. [file 1471-2105-7-349-S1.gz › mamodel_20060511/biologicalnoise.m]

function a = biologicalnoise(a, opt, noiseopt)
    
    disp('*****Biological noise')
    % convert datastructure to concentrations matrix
    channels=size(a.data{1},2);
    for j=1:channels % number of channels
        for i=1:length(a.data) % number of slides
            concentrations(:,i,j)=a.data{i}(:,j);
        end
    end
    
    times=a.time;
    
    if noiseopt.nonoise==0 % noise is added 
        if length(a.time)==1 
            % no population effect
            disp('Only one timepoint available.')
            disp('Population effect can not be applied!')
        else
            % Spread the ideal expression profile
            for i=1:channels
                % Population effect
                % concent is noiseopt.numberofcopies times longer 
                % than concentrations
                [concent(:,:,i),times]=kernelconvolution(a,...
                                         concentrations(:,:,i),noiseopt,opt);
            end
            concentrations=concent;
        end
        
        %%%% Apply noisemodel to the data %%%%
        concentrations=noisemodel(concentrations,noiseopt,a.info);
    
    else
        disp('- nonoise option set, noise model will not be applied')
    end    
    
    % Process concentrations to correspond to the number of slides
    [concentrations, times]=adjustnumberofslides(concentrations,times,opt);
    
    % For biological reasons values <0 are not allowed
    % maybe we should introduce a positive bias if number of <0 is high...
    concentrations(concentrations<0)=0;
    
    % convert concentrations matrix back to datastructure
    for i=1:size(concentrations,2) % number of slides
        a.noisydata{i}=[];
        for j=1:size(concentrations,3) % number of channels
            a.noisydata{i}=[a.noisydata{i},concentrations(:,i,j)];
        end 
    end
    a.noisytime = times';
    
%%%%%%%%%%%%%%%%%%%%%%%%%%%%%%%%%%%%%%%%%%%%%%%%%%%%%%%%%%%%%%%%%%%%%%%%%%%%
% This function needs more noisemodel implementations!!!! 
function con=noisemodel(concentrations,noiseopt,info)
    if strcmp(noiseopt.noisemodel,'simple')
        disp('- Applying simple noise model')
        noisemat=sqrt(noiseopt.model.noisevar)*randn(size(concentrations))+...
                      noiseopt.model.noisemean;
        con=concentrations+noisemat;
        
    elseif strcmp(noiseopt.noisemodel,'snr')
        disp('- Applying SNR noise model')
        % solve the noise variance for given SNR
        varnoise=var(concentrations(:))/10^(noiseopt.model.noisesnr/10);
        % create random noise matrix
        random_matrix = noiseopt.model.noisemean+sqrt(varnoise)*...
                                            randn(size(concentrations));
        %con=concentrations.*random_matrix;    
        % snr=10*log10(var(concentrations(:))/var(random_matrix(:)))
        con=concentrations+random_matrix;
        
    elseif strcmp(noiseopt.noisemodel,'dror')
        disp('- Applying Dror noise model')
        % noisemodel by Ron Dror
        con=drornoisemodel(concentrations,noiseopt,info.genes);

    elseif strcmp(noiseopt.noisemodel,'hartemink')
        disp('- Applying Hartemink noise model')        
        % Noisemodel by Alexander Hartemink
        con=harteminknoisemodel(concentrations,noiseopt,info.genes);

    elseif strcmp(noiseopt.noisemodel,'hem')
        disp('- Applying Hierarchical error model')        
        % Hierarchical error model
        con=hemnoisemodel(concentrations,noiseopt,info.genes);
        
    elseif strcmp(noiseopt.noisemodel,'rocke')
        disp('- Applying Rocke error model')        
        % Rocke error model
        con=rockenoisemodel(concentrations,noiseopt,info.genes);    
    elseif strcmp(noiseopt.noisemodel,'hein')
        disp('- Applying Hein error model')        
        % Rocke error model
        con=heinnoisemodel(concentrations,noiseopt,info.genes,info.probes);
    else
        error('Specified noisemodel is not implemented!')
    end
    
%%%%%%%%%%%%%%%%%%%%%%%%%%%%%%%%%%%%%%%%%%%%%%%%%%%%%%%%%%%%%%%%%%%%%%%%%%%
function [concentrations,times]=kernelconvolution(a,con,noiseopt,opt);
    
    %first convolution with a FIR to smooth the artificial data
    %the point is to take the one cell cycle (or whatever) defined
    %in the artificial data set and extend it with FIR convolved copies
    %-----------------------------------------------------------------
    
    % Kernel from yeast data (Spellman, cdc15, tech.report 2002). 
    % It converts the values of the 1st cycle to the 2nd cycle. 
    % 10 minute sampling interval.
    kernel = noiseopt.kernel;
    kernelFs=1/(10*60);
    dataFs=1/((a.time(2)-a.time(1))*60*10);
    
    % Convert kernel to the data sample rate
    kernel=resample(kernel,round(dataFs/kernelFs),1);
    
    times=a.time;
    lengthOfKernel = length(kernel);
    concentrations=con;
    
    % Normalize the kernel to sum 1. Then the amplitudes of data
    % are not disturbed.
    kernel = kernel/sum(kernel);
    
    % Add values from the previous cycle to the beginning of data.
    % The length of the kernel is needed.
    
    eOfPrevCycle=concentrations(:,end-lengthOfKernel+1:end);
    % The result will be stored in smoothConcentrations.
    smoothConcentrations=[eOfPrevCycle,concentrations];
    % Add to the end zeros as far as you want to simulate.
    smoothConcentrations=[smoothConcentrations,zeros(size(concentrations,1),...
                           size(concentrations,2)*noiseopt.numberofcopies)];
    
    % The length of the cell cycle can be found from the original data.
    cycleLength = size(concentrations,2);
    
    if mod(lengthOfKernel/2,2)==0
        startidx=floor(lengthOfKernel/2)-1;
    else
        startidx=floor(lengthOfKernel/2);
    end
    
    for i = 1:size(concentrations,1)
        % The first calculated value will be placed after the first cell cycle
        % which doesn't contain noise. The calculations will be continued to
        % the end of the matrix.
        for j = (lengthOfKernel+cycleLength+1):(size(smoothConcentrations,2))
            
            % Inner product between the kernel and a part of the data.
            smoothConcentrations(i,j) = kernel*...
                  smoothConcentrations(i,j-cycleLength-startidx:...
                                     j-cycleLength+floor(lengthOfKernel/2))';
        end
    end
    
    % Next save only the filtered part that simulates the real experiment.
    % We have added a part of -1st cycle and then we have the original, 
    % unaltered cycle (0th cycle). Both have to be cutted away.
    concentrations = smoothConcentrations(:,lengthOfKernel+cycleLength+1:end);
    % From now on, 'concentrations' contains the smoothed concentrations.
    % Lets use the original time vector. Make it longer, respective to the
    % generated data.
    times = times(1):times(2)-times(1):((size(concentrations,2)-1)* ...
                                        (times(2)-times(1)))';

%%%%%%%%%%%%%%%%%%%%%%%%%%%%%%%%%%%%%%%%%%%%%%%%%%%%%%%%%%%%%%%%%%%%%%%%%%%%%%
% Adjust number of slides 
function [concentrations, times]=adjustnumberofslides(concentrations,times,opt)
    
    if isempty(opt.numberofslides)
        numberofslides=size(concentrations,2);
    else
        numberofslides=opt.numberofslides;
    end
    
    if size(concentrations,2)<numberofslides & size(concentrations,2)>1
        error('Number of slides is higher than the number of timepoints in data!')
    end
    
    if isempty(opt.sampletimepoints)
        interv=ceil(size(concentrations,2)/numberofslides);
        opt.sampletimepoints=times(1:interv:end);
    end
    % normalize time vectors to interval [0,1]
    times=times/times(end);

    % if sampletimepoints not from [0,1] interval -> normalize 
    if sum(opt.sampletimepoints>1) > 0 
        opt.sampletimepoints=opt.sampletimepoints/opt.sampletimepoints(end);
    end
    % now we need numberofslides datapoint taken in points specified by 
    % opt.sampletimepoints (scaled to interval [0-1])
    idx=[];
    for i=1:min(size(concentrations,2), length(opt.sampletimepoints))
        % find the timepoint nearest to sampletimepoint
        [m,idx(i)]=min(abs(times-opt.sampletimepoints(i)));
    end
    
    % return the selected timepoints
    concentrations=concentrations(:,idx,:);
    times=times(idx);
    
