# Supplementary material for: Simulation of microarray data with realistic characteristics
Source: BMC Bioinformatics. 2006 Jul 18;7:349. doi: 10.1186/1471-2105-7-349 (PMC1574357; doi:10.1186/1471-2105-7-349)
Supplement: Additional file 1 — Microarray simulation model. Matlab implementation of the microarray simulation model. [file 1471-2105-7-349-S1.gz › mamodel_20060511/helper/getsample.m]

% returns internsity values from one sample 
% [r,g]=getsample(output, number[,'field'])
%  output is a return value from mamodel
%  number is a number of sample (index to output)
%  field is the field name that is returned from output struct
% 
% r and g are the intensity values of two channels
% 

function [r,g]=getsample(output, number,varargin)
    
    if nargin>2
        field=varargin{1};
    else
        field='Spot_median';
    end
    
    bins=size(output{number});
    idx=1;
    for i=1:bins(1)
        for j=1:bins(2)
            dats=size(output{number}{1,1});
            for k=1:dats(1)
                for l=1:dats(2)
                    r(idx)=getfield(output{number}{i,j}{k,l,1},field);
                    g(idx)=getfield(output{number}{i,j}{k,l,2},field);
                    idx=idx+1;
                end
            end
        end
    end
    
