# Supplementary material for: Simulation of microarray data with realistic characteristics
Source: BMC Bioinformatics. 2006 Jul 18;7:349. doi: 10.1186/1471-2105-7-349 (PMC1574357; doi:10.1186/1471-2105-7-349)
Supplement: Additional file 1 — Microarray simulation model. Matlab implementation of the microarray simulation model. [file 1471-2105-7-349-S1.gz › mamodel_20060511/helper/testdataset.m]

% testdataset(dsetname,[R,G])
% 
% generates all required input parameters for data 
% given in R and G and saves data to "dsetname"
% 
% if and R,G are not given, they are sampled randomly (10000 spots)
% from exponent distribution with lambda=1/3000.
% 
function testdataset(dsetname, varargin)
    
    if nargin>1
        R=varargin{1};
        G=varargin{2};
    else
        I=exprnd(3000,1,10000);
        r=normrnd(I,0.1*I);
        g=normrnd(I,0.1*I);
        R=r.^1.04+0.5;
        G=1*(g.^0.95)-0.2;
    end 
    
    
    data{1}=R;
    data{2}=G;
    time=size(R,2);
    info.genes=num2cell(1:length(R));
    info.spots=defaultspotlocations(length(R),100);
    scale='linear';
    type='expressions';
    name='dummy dataset';    
    
    save(dsetname,'data','time','info','scale','type','name');
