# Supplementary material for: Simulation of microarray data with realistic characteristics
Source: BMC Bioinformatics. 2006 Jul 18;7:349. doi: 10.1186/1471-2105-7-349 (PMC1574357; doi:10.1186/1471-2105-7-349)
Supplement: Additional file 1 — Microarray simulation model. Matlab implementation of the microarray simulation model. [file 1471-2105-7-349-S1.gz › mamodel_20060511/helper/testaffydataset.m]

% testaffydataset(dsetname)
% 
% generates random input data that can be used 
% to simulate affymetrix slide.
% 
% generates data for 500 genes, 10 PM and MM probes per probe set,
% thus in total 10000 spots.
% 
function testaffydataset(dsetname)
    
    ngenes=500;
    pset=10;
    mug=unifrnd(0,15,ngenes,1);
    phi=0.15;
    
    var=0.01;
    for i=1:ngenes
        PM=normrnd(mug(i),var,pset,1);
        MM=phi*normrnd(mug(i),var,pset,1);
        idxi=(i-1)*2*pset+1;
        idxe=i*2*pset;
        Dat(idxi:idxe,1)=[PM;MM];
        genes(idxi:idxe)=num2cell(i*ones(pset*2,1));
        probes(idxi:idxe)=[repmat({'PM'},pset,1);repmat({'MM'},pset,1)];
    end
    
    n=randperm(length(Dat));
    data{1}=Dat(n);;
    info.genes=genes(n);
    info.probes=probes(n);
    time=[1];
    info.spots=defaultspotlocations(ngenes*pset*2,ceil(sqrt(ngenes*pset*2)));
    scale='linear';
    type='intensity';
    name='dummy dataset';    
    
    save(dsetname,'data','time','info','scale','type','name');
