# Supplementary material for: Simulation of microarray data with realistic characteristics
Source: BMC Bioinformatics. 2006 Jul 18;7:349. doi: 10.1186/1471-2105-7-349 (PMC1574357; doi:10.1186/1471-2105-7-349)
Supplement: Additional file 1 — Microarray simulation model. Matlab implementation of the microarray simulation model. [file 1471-2105-7-349-S1.gz › mamodel_20060511/convertdatatype.m]

function D=convertdatatype(data,opt)
    
    dtype=data.type;
    scale=data.scale;
    otype=opt.outputdatatype;
    
    d=fixscale(data,scale); % convert all data to linear scale
    
    if  (strcmp(dtype,'expressions') & strcmp(otype,'cdna')) | ...
        (strcmp(dtype,'intensity') & strcmp(otype,'oligo')) | ...
        (strcmp(dtype,'ratios') & strcmp(otype,'ratios'))
        % No need to do anything
        D=d;

    elseif strcmp(dtype,'expressions') & strcmp(otype,'oligo')
        disp('Error: Input datatype is expressions (cDNA) and output is oligo')
        error('Conversion from expression (cDNA) to intensities (oligo) is not implemented!')
        
    elseif strcmp(dtype,'intensity') & strcmp(otype,'cdna')
        %convert intensity to R&G
        error('Conversion from intensity to expression is not implemented')

    elseif strcmp(dtype,'ratios') & strcmp(otype,'oligo')
        % convert ratios to intensity 
        error('Conversion from ratios to intensities is not implemented')

    elseif strcmp(dtype,'ratios') & strcmp(otype,'cdna')
        % convert ratios to R&G
        D=ratios2cdna(d,opt);
        
    elseif strcmp(dtype,'cdna') & strcmp(otype,'ratios')
        D=cdna2ratio(d,opt);

    elseif strcmp(dtype,'oligo') & strcmp(otype,'ratios')
        error('Conversion from intensities to ratios is not implemented')
    
    else    
        error('Unsupported data or output type!')
    end
    
    if strcmp(otype,'ratios')
        disp('Warning: Using ratios as output data type!')
        disp('Slides can not be generated, only noisemodel will be applied!')
    end
    

%%%%%%%%%%%%%%%%%%%%%%%%%%%%%%%%%%%%%%%%%%%%%%%%%%%%%%%%%%%%%%%%%
function D=fixscale(data,scale)    
    if strcmp(scale,'log')
        D=linearize(data);
    else
        D=data;
    end

%%%%%%%%%%%%%%%%%%%%%%%%%%%%%%%%%%%%%%%%%%%%%%%%%%%%%%%%%%%%%%%%%
function D=linearize(a)
    
    for i=1:length(a.data) % for all slides
        c1=a.data{i}(:,1);
        c2=a.data{i}(:,2);
        C1=2.^c1;   
        C2=2.^c2;
        a.data{i}(:,1)=C1;
        a.data{i}(:,2)=C2;
        % a.data{i}(:,1)=2.^a.data{i}(:,1);
    end
    a.scale='linear';
    D=a;
    
%%%%%%%%%%%%%%%%%%%%%%%%%%%%%%%%%%%%%%%%%%%%%%%%%%%%%%%%%%%%%%%%%    
function a=ratios2cdna(a,opt)    
    for i=1:length(a.data) % for all slides
        r=a.data{i}(:,1); % only one "channel"
        [ch1, ch2]=convertratio2cdna(r,opt);
        a.data{i}(:,1)=ch1;
        a.data{i}(:,2)=ch2;
    end
    
%%%%%%%%%%%%%%%%%%%%%%%%%%%%%%%%%%%%%%%%%%%%%%%%%%%%%%%%%%%%%%%    
% This is really ad-hoc :-)
function [ch1, ch2]=convertratio2cdna(r,opt)
    % How many procent of ratios are differentially expressed...
    p=opt.differentialexpressionprobability;
    r=randperm(length(r));
    idx=r(1:round(p*length(r))); %idx for p% of genes 
    vard=opt.differentialexpressionvariance;
    mu=opt.differentialexpressionmean*r;
    ch2_dex=mu(idx)+sqrt(vard)*randn(size(r(idx)));
    ch2=r/2+sqrt(vard)*randn(size(r));
    ch2(idx)=ch2_dex;
    
    % r=ch1/ch2 => ch1=r*ch2;
    ch1=r*ch2;
        
%%%%%%%%%%%%%%%%%%%%%%%%%%%%%%%%%%%%%%%%%%%%%%%%%%%%%%%%%%%%%%%
function a=cdna2ratio(a,opt)
    % cdna to ratios:
    A=a;
    a.data={};
    for i=1:length(A.data) % for all slides
        a.data{i}(:,1)=A.data{i}(:,1)./A.data{i}(:,2); %ratio
    end
    
%%%%%%%%%%%%%%%%%%%%%%%%%%%%%%%%%%%%%%%%%%%%%%%%%%%%%%%%%%%%%%    
