# Supplementary material for: Simulation of microarray data with realistic characteristics
Source: BMC Bioinformatics. 2006 Jul 18;7:349. doi: 10.1186/1471-2105-7-349 (PMC1574357; doi:10.1186/1471-2105-7-349)
Supplement: Additional file 1 — Microarray simulation model. Matlab implementation of the microarray simulation model. [file 1471-2105-7-349-S1.gz › mamodel_20060511/hybridization.m]

function C = hybridization(data, slide, slideopt, hybridopt,binopt)
    
    disp('- Slide hybridization')
    % height and width are "wrong way" due to the transpose !!!
    d=reshape(data',binopt.width,binopt.height)';
              
    C=hybridize(d,slide,slideopt,hybridopt);
             
%%%%%%%%%%%%%%%%%%%%%%%%%%%%%%%%%%%%%%%%%%%%%%%%%%%%%%%%%%%%%%%%%%%%%    
function C=hybridize(D,slide,slideopt,hybridopt)
    mask=ones(slideopt.p_per_s);
    dat=kron(D,mask); 
              
    % Make spots noisy (add gaussian noise to all spots)
    noise=randn(size(slide))*sqrt(hybridopt.spotnoisevar).*slide;
    noise(noise<0)=0;
    
    % hybridize noisy spots
    C = (slide+noise).*dat;

%%%%%%%%%%%%%%%%%%%%%%%%%%%%%%%%%%%%%%%%%%%%%%%%%%%%%%%%%%%%%%%%%%%%%
