# Supplementary material for: Simulation of microarray data with realistic characteristics
Source: BMC Bioinformatics. 2006 Jul 18;7:349. doi: 10.1186/1471-2105-7-349 (PMC1574357; doi:10.1186/1471-2105-7-349)
Supplement: Additional file 1 — Microarray simulation model. Matlab implementation of the microarray simulation model. [file 1471-2105-7-349-S1.gz › mamodel_20060511/hybridizationerrors.m]

% input parameter hs is 3d matrix, including all channels 
function hs=hybridizationerrors(hs,slideopt,hybridopt,opt)

    disp('- Hybridization errors')
    
    hs = curvebins(hs,hybridopt,slideopt,opt);
    hs = addbleeding(hs,slideopt,hybridopt);
    hs = addbackgroundnoise(hs,slideopt,hybridopt);
    hs = addscratch(hs,hybridopt);
    hs = addairbubbles(hs,hybridopt);
    
%%%%%%%%%%%%%%%%%%%%%%%%%%%%%%%%%%%%%%%%%%%%%%%%%%%%%%%%%%%%%%%%%%%%%%%    
function hs = addbackgroundnoise(hs,slideopt,hybridopt)
    %scale image to [0,1] interval for processing
    hsmax=max(hs(:));
    hs=hs/hsmax;
    
    for i=1:slideopt.channels
        h=hs(:,:,i);
        
        b=sort(h(:));
        idx=find(b==0);
        b(idx)=[]; % remove zeros from data
        bidx=round(hybridopt.bgnoisecover/100*length(b));
        if bidx==0; 
            bgmean=0;
        else
            bgmean=b(bidx);
        end
        bgvar=bgmean*hybridopt.bgnoisevarratio;
        % background noise should be added
        n=imnoise(zeros(size(h)),'gaussian',bgmean, bgvar);
        
        % if vertical apply transpose
        if strcmp(hybridopt.bggradientdirection,'vertical') 
            n=n';
        end
        % shape the noise using gradient
        n=applygradient(n,hybridopt.bggradient);
        % transpose and apply the gradient again if needed
        if strcmp(hybridopt.bggradientdirection,'both')
            n=n';
            n=applygradient(n,hybridopt.bggradient)';
        end
        % revert the transpose in case of vertical 
        if strcmp(hybridopt.bggradientdirection,'vertical') 
            n=n';
        end
        hs(:,:,i)=h+n;
    end
    
    hs=hs*hsmax;

%%%%%%%%%%%%%%%%%%%%%%%%%%%%%%%%%%%%%%%%%%%%%%%%%%%%%%%%%%%%%%%%%%%%%%
function m=applygradient(n,grad)    
    if length(grad)==1
        gr=ones(1,size(n,2))*grad;
    else
        gr=interp1(linspace(1,size(n,2),length(grad)), grad, 1:size(n,2));
    end
    m=n.*repmat(gr,size(n,1),1);
    
%%%%%%%%%%%%%%%%%%%%%%%%%%%%%%%%%%%%%%%%%%%%%%%%%%%%%%%%%%%%%%%%%%%%%%%%%%  
function hs = addscratch(hs,hybridopt);
    
    for k=1:hybridopt.numberofscratch
        % same scratch for all channels
        scratchlength=ceil(hybridopt.scratchlength*rand(1)* ...
                           min(size(hs,1),size(hs,2)));
        templ=zeros(scratchlength);
        % only straight lines are supported so far
        templ(round(scratchlength/2):round(scratchlength/2+ ...
                                           hybridopt.scratchwidth-1),:)=1;
        angle=round(rand(1)*180);
        templ = imrotate(templ,angle,'nearest','crop');
        % this trick is needed because imrotate pads image with zeros
        templ=~templ;
        [y,x]=randomplace(hs,templ);
        hs=addartefact(hs,y,x,templ);
    end
%    hs=hs;
    
%%%%%%%%%%%%%%%%%%%%%%%%%%%%%%%%%%%%%%%%%%%%%%%%%%%%%%%%%%%%%%%%%%%%%%%%%%
function hs = addbleeding(hs,slideopt,hybridopt);
    
    numberofspotbleeds=round(slideopt.spots*hybridopt.percentofspotbleeds/100);
    maxbleed=round(hybridopt.spotbleeddistance*slideopt.p_per_s);
    for i=1:numberofspotbleeds
        bleedsize=round(rand(1)*hybridopt.spotbleedsize)+1;
        b=bleedsize*maxbleed;
        bs=slideopt.binspace;
        if b>bs % may bleed outside the image
            bs=b;
        end
        % make sure the bleeding stays inside the slide
        % This implementation is bad because now there won't be 
        % bleeding near the edges
        [y,x]=randomplace(hs(bs:end-bs-slideopt.p_per_s-1,bs: ...
                             end-bs-slideopt.p_per_s-1,1));
        Y=y+bs;
        X=x+bs;
        whichchannels=round(rand(1)*size(hs,3)); %to all or just one channel
        if whichchannels==0
            range=1:size(hs,3);
        else
            range=whichchannels;
        end
        % determine intensity value for bleeding
        harea=hs(Y:Y+slideopt.p_per_s-1,X:X+slideopt.p_per_s-1,range);
        hval=max(harea(:));
        
        % change indexes in the middle of the spot
        Y=Y+round(slideopt.p_per_s/2);
        X=X+round(slideopt.p_per_s/2);
        for j=1:bleedsize
            % bleeds maxbleed to any direction
            bleeddirection=round((rand(1,2)*2-1)*maxbleed);
            Y=Y+bleeddirection(1);
            X=X+bleeddirection(2);
            [h,rad,foo]=gaussianspot(slideopt.p_per_s, slideopt.spotsize, ...
                    slideopt.spotsizevariance);
            h=h/max(h(:));
            for i=range
                hh=hs(:,:,i);
                hh(Y:Y+slideopt.p_per_s-1,X:X+slideopt.p_per_s-1)=...
                   hh(Y:Y+slideopt.p_per_s-1,X:X+slideopt.p_per_s-1)+h*hval;
                hs(:,:,i)=hh;
            end    
        end
    end
    
%%%%%%%%%%%%%%%%%%%%%%%%%%%%%%%%%%%%%%%%%%%%%%%%%%%%%%%%%%%%%%%%%%%%%%%%%%%
function hs = addairbubbles(hs,hybridopt);
    % same bubble for both channels
    for k=1:hybridopt.numberofairbubbles
        % generate "bubble"
        r=round(sqrt(hybridopt.airbubblevariance)*randn(1)+ ...
                hybridopt.airbubblemeanradius);
        if r<1; r=1; end; % just in case
        if r>=min(size(hs,1),size(hs,2))    
            disp('Airbubbles are larger than slide!')    
            r=min(size(hs,1),size(hs,2))/2;
            disp(strcat('Setting bubble size to:',num2str(r)))
        end
        a=circle(r);
        [y,x]=randomplace(hs,a);
        hs=addartefact(hs,y,x,a);
    end
    
%%%%%%%%%%%%%%%%%%%%%%%%%%%%%%%%%%%%%%%%%%%%%%%%%%%%%%%%%%%%%%%%%%%%%%%%%%
function hs=addartefact(hs,y,x,obj)
    % obj needs to be binary image!!
    for i=1:size(hs,3)
        h=hs(:,:,i);
        h(y:y+size(obj,1)-1,x:x+size(obj,2)-1)=...
            h(y:y+size(obj,1)-1,x:x+size(obj,2)-1).*obj;
        hs(:,:,i)=h;
    end

%%%%%%%%%%%%%%%%%%%%%%%%%%%%%%%%%%%%%%%%%%%%%%%%%%%%%%%%%%%%%%%%%%%%%%%%%%
function [y,x]=randomplace(hs,varargin)
    if nargin>1
        obj=varargin{1};
    else
        obj=[];
    end
    % it is guaranteed that obj fits in the image if it's top left corner 
    % is placed in [y,x] 
    y=ceil(rand(1)*(size(hs,1)-size(obj,1)+1)); 
    x=ceil(rand(1)*(size(hs,2)-size(obj,2)+1));
    if y<=0 | x<=0; error('Object is too large to fit in image!'); end
    
