# Supplementary material for: Simulation of microarray data with realistic characteristics
Source: BMC Bioinformatics. 2006 Jul 18;7:349. doi: 10.1186/1471-2105-7-349 (PMC1574357; doi:10.1186/1471-2105-7-349)
Supplement: Additional file 1 — Microarray simulation model. Matlab implementation of the microarray simulation model. [file 1471-2105-7-349-S1.gz › mamodel_20060511/mamodel.m]

% MAMODEL main function for microarray model
% 
% [output,images,gridimages,meta] = mamodel(dataset.mat[,optionsfile])
% 
% IN:  dataset.mat is a name for input dataset.
%      Datasets are automatically looked from datasets/ directory
%      optionsfile name of the file (function) that returns model
%      parameter values, defauls maoptions
% 
% OUT: output includes information that is extracted from images
%             ie. spot intensities.
%      images is a cell array of all scanned (RGB) images
%      gridimages a cell array, including all images with grid that 
%                 where used to extract spotdata
%      meta   realization of the random variables used in slide simulation 
% 
% See readmadata for information about the input data requirements
% 
function [output,images,gridimages,meta] = mamodel(varargin)
    setpath;
    [dataset,optionsfile]=readinput(varargin{:});

    %%%%%%%%%%%% data reading %%%%%%%%%%%%%%%%%%%%%%%%%%%%%%%%%%%%%%%%%%%%%%%
    data=readmadata(dataset);
    opt = eval([optionsfile,'(''opt'')']);
    
    data = convertdatatype(data,opt); 
    
    %%%%%%%%%%%% biological noise %%%%%%%%%%%%%%%%%%%%%%%%%%%%%%%%%%%%%%%%%%%
    noiseopt=eval([optionsfile,'(''noiseopt'')']);
    noisydata = biologicalnoise(data, opt, noiseopt);

    if opt.savenoisydata==1
        disp('- Saving noisydata to file')
        save(strcat(opt.pathforsaveddata,data.name,'-',opt.saveidentifier, ...
                    '_noisydata.mat'),'noisydata')
    end
    % if outputdata type is ratios, nothing more can be done
    if strcmp(opt.outputdatatype,'ratios')
        output=noisydata;
        images=[]; gridimages=[];
        return
    end
    
    %%%%%%%%%%%% slidegeneration and hybridization %%%%%%%%%%%%%%%%%%%%%%%%%%%
    slideopt=eval([optionsfile,'(''slideopt'',noisydata)']);
    hybridopt=eval([optionsfile,'(''hybridopt'')']);
    
    [hybridized,meta.ideal,meta.spotinfo,slideopt]= ...
                         slidegeneration(noisydata,opt,slideopt,hybridopt);
    
    %%%%%%%%%%%%%%%%%%% slide scanning %%%%%%%%%%%%%%%%%%%%%%%%%%%%%%%%%%%%%%%
    scanopt=eval([optionsfile,'(''scanopt'')']);
    %returns R,G,B images in cell array
    [images, meta] = slidescan(hybridized, opt, slideopt, scanopt, meta);

    %%%%%%%%%%%%%%%%% data extraction from images %%%%%%%%%%%%%%%%%%%%%%%%%%%%
    for i=1:length(images)
        imgg = images{i};
        if opt.saveimages==1
            imwrite(imgg, strcat(opt.pathforsaveddata,data.name,'-', ...
                                 opt.saveidentifier,'_',num2str(i), ...
                                 '.tif'), 'tiff');
        end
         
        imshow(imgg)
        % return values for spots and grided image
        [output{i}, gridimages{i}] = segmentslide(imgg, opt, slideopt);
    end
    
%%%%%%%%%%%%%%%%%%%%%%%%%%%%%%%%%%%%%%%%%%%%%%%%%%%%%%%%%%%%%%%%%%%%%%%%%    
% Set path to dataset and mareader directories 
function setpath()
    % default place for different dataset
    addpath(strcat(pwd,'/datasets'));
    % directory for microarray reader code
    addpath(strcat(pwd,'/mareader'));
    % misc functions, noise models, etc.
    addpath(strcat(pwd,'/misc'));
    % misc fuctions that can be used to generate input data etc.
    addpath(strcat(pwd,'/helper'));


%%%%%%%%%%%%%%%%%%%%%%%%%%%%%%%%%%%%%%%%%%%%%%%%%%%%%%%%%%%%%%%%%%%%%%%%
% Read the input parameter    
function [dataset,options]=readinput(varargin)
    if nargin==1
        dataset=varargin{1};
        options='maoptions';
    elseif nargin==2
        dataset=varargin{1};
        options=varargin{2};
    else    
        error('You need to give the input dataset name!')
    end
