# Supplementary material for: Simulation of microarray data with realistic characteristics
Source: BMC Bioinformatics. 2006 Jul 18;7:349. doi: 10.1186/1471-2105-7-349 (PMC1574357; doi:10.1186/1471-2105-7-349)
Supplement: Additional file 1 — Microarray simulation model. Matlab implementation of the microarray simulation model. [file 1471-2105-7-349-S1.gz › mamodel_20060511/maoptions.m]

% This function includes all the parameters for microarray simulator
% 
% Usage: opt=maoptions('opttype',[DATA]);
%   opttype defines which options are returned
%   opttype::=opt|noiseopt|slideopt|hybridopt|scanopt 
%     opt returns general model parameters
%     noiseopt returns noisemodel parameters 
%     slideopt returns slide options, requires DATA as a second parameter!
%     hybridopt retuns hybridization options
%     scanopt returns scanner options
% 
%   DATA is a structure returned by eg. readmadata function.
% 
function opt = maoptions(opttype,varargin);
    
    %%%%%%%%%%%%%%% General options %%%%%%%%%%%%%%%%%%%%%%%%%%%%%%%%%%%%%%%%%%
    if strcmp(opttype,'opt')
        % What type of output data (slide)     
        opt.outputdatatype = 'cdna'; % oligo, cdna
        
        % this is used if oligo -> cdna etc. transform is needed.
        % percent of genes to be differentially expressed
        opt.differentialexpressionprobability=0.15;
        % percents of datarange mean [0,1]
        opt.differentialexpressionmean=0.15;
        opt.differentialexpressionvariance=1;
        
        % How many slides are generated 
        % if isempty(opt.numberofslides) size(DATA.data,2) slides are generated
        % slideopt.slides is set based on this option
        opt.numberofslides=[1];
        
        % In what timepoints slides are generated
        % Note that length(opt.sampletimepoints)==opt.sampletimepoints 
        % is required
        % opt.sampletimepoints can be from interval [0,1] or 
        % from timeinstances corresponding to DATA.time  
        opt.sampletimepoints=[0];
        
        opt.interactive=0; % if 1, grid can be aligned by hand
        opt.segmentimage=1; % if 0 cdna image will not be segmented 
                            % (because this may take a long time)
        
        opt.saveidentifier='test'; % identifier for saved data
        opt.savenoisydata=0; % if 1 noisydata ie. data after noisemodel 
                             % is saved
        opt.saveimages=0; % if 1 slideimages are saved
        opt.pathforsaveddata=''; % where data and images are saved
        
    %%%%%%%%%%%%%%%%%%%% Noise options %%%%%%%%%%%%%%%%%%%%%%%%%%%%%%%%%%%%%%
    elseif strcmp(opttype,'noiseopt')
        
        %if 1 no noise is added and then noisydata=data;
        noiseopt.nonoise=0; 
        
        % kernel for "population effect"
        % this kernel is taken from paper "Estimation and inversion of the 
        % effects of cell population asychrony in gene expression time-series" 
        % by H. L�hdesm�ki 
        noiseopt.kernel = [10^-8 10^-4 .152 .312 .362 .162 .012 10^-4 10^-8];
        % How many times ideal expression pattern is copied
        % values other than 1 are suitable for only cell cycle etc. data
        % (population effect is applied to these copies)
        noiseopt.numberofcopies=1;
        
        % Select which noisemodel is used 
        % simple, snr, dror, hartemink, hem, rocke, hein
        noiseopt.noisemodel='hem'; % 
        
        %%%%%%%%%%% Noise model options %%%%%%%%%%%%%%%%%%%%%%%%%%%
        % These are options for simple noise model. 
        % Adds gaussian noise with        
        if strcmp(noiseopt.noisemodel,'simple')
            noiseopt.model.noisevar=0.01;
            noiseopt.model.noisemean=0.001;
            
        % These are for SNR noise mdel
        % It adds gaussian noise to data 
        % (variance will be adjusted such that SNR=model.noisesnr)
        elseif strcmp(noiseopt.noisemodel,'snr')
            noiseopt.model.noisesnr = 10;
            noiseopt.model.noisemean = 0;
            
        % These are used for dror noise model only!
        % Model and values for parameters are from paper 
        % "Bayesian estimation of Transcript levels using a general model 
        % of array measurement noise" by Ron Dror, Journal of 
        % computational biology, 2003
        elseif strcmp(noiseopt.noisemodel,'dror')
            noiseopt.model.drorxibias=1;
            noiseopt.model.drorxivar=0.01;
            noiseopt.model.drorfmean=0;
            noiseopt.model.drorfvar=36;
            noiseopt.model.drorse=13;
            noiseopt.model.droralphae=0.76;
            noiseopt.model.drorgmean=0;
            noiseopt.model.drorgvar=0.21;
            
         % These options are for hartemink noisemodel, note the log scale!
         % Good parameter values are needed! 
         % (these are just ad-hoc values...)
         elseif strcmp(noiseopt.noisemodel,'hartemink')
            noiseopt.model.rhomean=0.2;
            noiseopt.model.rhovar=0.01;
            % values for sigma are from rand(1)*sigmarange
            noiseopt.model.sigmarange=1;
            
        % These options are for Hierarchical Error Model (HEM)
        % note that the data is processed in log scale!
        elseif strcmp(noiseopt.noisemodel,'hem')
            noiseopt.model.varg=0.012;
            noiseopt.model.varc=0.010;
            noiseopt.model.varr=0.085;
            noiseopt.model.varb=0.094;
            noiseopt.model.vare=0.011;
        % These options are for the Rocke model
        elseif strcmp(noiseopt.noisemodel,'rocke')
            noiseopt.model.alphamean=5;
            noiseopt.model.alphavar=0.1;
            noiseopt.model.sigman=1;
            noiseopt.model.sigmae=1;
        elseif strcmp(noiseopt.noisemodel,'hein')    
            noiseopt.model.amean=0.341;
            noiseopt.model.bvar=0.335;
            noiseopt.model.lambdamean=0;
            noiseopt.model.lambdavar=50;
            noiseopt.model.etaalpha=0.5;
            noiseopt.model.etabeta=1;
            noiseopt.model.taualpha=0.5;
            noiseopt.model.taubeta=10;
            
        else
            error('Unknown noisemodel specified in configuration file!')
        end
        
        opt=noiseopt;
        
    %%%%%%%%%%%%%%%%%%% Slide options %%%%%%%%%%%%%%%%%%%%%%%%%%%%%%%%%%%%%%%%
    elseif strcmp(opttype, 'slideopt') 
        if nargin < 2
            error('Slideopt option requires DATA as a parameter')
        end
        
        % Set this to 1 if you want to use same prototype slide 
        % for all channels
        slideopt.sameslideforallchannels=1;
        
        % What is the maximum size of a single spot
        slideopt.p_per_s = 12;   %pixels per spot (height and width)
        % Spottype/model for cDNA spots
        % gaussian, circle, gaussiancircle, hyperbolic
        slideopt.spottype='gaussian'; 
        % How many pixels spot is allowed to move from center position
        % eg. ceil(p_per_s/10) is a good value
        slideopt.spotmovement=ceil(slideopt.p_per_s/10); 
        % Probability for spot to move from optimal location
        slideopt.spotmovementprob=0.1;
        % mean radius for spotsize
        % This should be tuned along the slideopt.p_per_s
        slideopt.spotsize=5;
        % and variance spotsizevariance
        slideopt.spotsizevariance=0.01;
        % steepness of the spot edge
        % This only effect the hyperbolic spot shape
        slideopt.spotsteepness=0.68; 

        
        % if 1 printtip leaves marks to the slide
        slideopt.useprinttip=1;
        % Probability for printtip to be visible
        slideopt.printtipprob=0.5;
        % maximum height for printtip (doughnut hole) (pixels) 
        slideopt.maxprinttipheight=3;
        % maximum width for printtip (doughnut hole) (pixels) 
        slideopt.maxprinttipwidth=2;
        % how much printtip is allowed to move from center position (pixels)
        slideopt.maxprinttipbias=1;
        
        % Chord removal
        % maximum number of chord removals per spot
        slideopt.maxnumberofchordcuts=4;
        % max chord cut depth (pixels)
        % This have to be < slideopt.p_per_s
        slideopt.maxchordcut=3;
        % how many procent of spots are cut [0,1]
        slideopt.chordcutpropability=0.1;

        % If this is set to 0, spot location information (in data.info.spots) 
        % is ignored. If there are a lot of spots, this may take a long time! 
        % Note: if you set this to 0 make sure you have exactly  
        % slideopt.width*slideopt.height spots in your dataset.
        slideopt.order=1; 
        % if 0 all spots are in one large bin
        slideopt.usebins=1; 
        % Number of bins [vertical, horizontal] 
        slideopt.bins=[4 2];
        % Space between bins (in pixels). 
        % This value is used also to pad slides which don't have bins!
        slideopt.binspace=50;
        
        %%%% DON'T TOUCH THESE OPTIONS UNLESS YOU KNOW WHAT YOU ARE DOING %%%%
        DATA=varargin{1};
        % Number of channels
        slideopt.channels = size(DATA.noisydata{1},2);
        %number of spots in a slide
        slideopt.spots = size(DATA.noisydata{1},1);  
        % for how many slides there are data
        slideopt.slides = size(DATA.noisydata,2);    
        % These can be adjusted as long as 
        % slideopt.height*slideopt.width>=slideopt.spots
        slideopt.height = max(DATA.info.spots(:,2))+1;
        slideopt.width = max(DATA.info.spots(:,1))+1; 
        
        % These may be defined by hand if wanted, but automatically determined 
        % values should work in most cases. 
        
        % If you set these by hand make sure total number of spots is right !!!
        % (the code will crash if it is not!)
        % number of spots in each bin
%        slideopt.bin.spots=150*ones(1,8);
        % number of rows in each bin
%        slideopt.bin.height=[13 13 13 11];
        % number of columns in each bin
%        slideopt.bin.width= 10*ones(1,2);
        %%%%% END DON'T TOUCH %%%%%%%%%%%%%%%%%%%%%%%%%%%%%%%%%%%%%%%%%%%%%%%%
        opt=slideopt;
    %%%%%%%%%%%%%%%%%%% Hybridization options %%%%%%%%%%%%%%%%%%%%%%%%%%%%%%%%
elseif strcmp(opttype,'hybridopt')
        % hybridization noise variance
        % Gaussian noise is added to spot; 
        % about 0.001 for cdna, 0.01 for oligo
        hybridopt.spotnoisevar = 0.01;
        % if 1 hybridization errors are added (bgnoise, scratch,... etc)
        hybridopt.errors=1;
        
        % how many procent of smallest intensity values 
        % are covered by background (on average)
        % Thus, backgroundnoise mean depends on datarange! 
        hybridopt.bgnoisecover=30; 
        % Variance ratio to background mean (determined using bgnoisecover)
        hybridopt.bgnoisevarratio=0.01;
        % Define the shape for background noise
        % even noise is obtained by setting bggradient to 1
        % different noise gradients can be obtained e.g. by setting
        % [0 1], [0 1 0], [0 1 0 1 0], etc.
        hybridopt.bggradient=[1];
        % which dimension the gradient is applied
        % horizontal, vertical, both
        hybridopt.bggradientdirection='both';
        
        hybridopt.numberofscratch=1;
        % this controls how long scratches are
        % scratchlength is from interval [0,1]
        % usage: hybridopt.scratchlength*rand(1)*min(size(slideimage))
        hybridopt.scratchlength=0.3;
        hybridopt.scratchwidth=3; % in pixels
        
        hybridopt.numberofairbubbles=1;
        % airbubble size is sampled from normal distribution
        hybridopt.airbubblemeanradius=15; %in pixels
        hybridopt.airbubblevariance=1;
        
        % how many percent of all spots (slideopt.spots) bleeds
        hybridopt.percentofspotbleeds=2;
        % size of spotbleed; How many times spot is moved ie. "bleeded"
        hybridopt.spotbleedsize=5;
        % how much of the spotradius spot bleeds at one time
        % this movement is repeated hybridopt.spotbleedsize times
        % In all cases this should be < 0.5  
        hybridopt.spotbleeddistance=0.4;
        
        % how much each bin is curved         
        % usage: tanh(1:bincurve), 2 is good value;
        hybridopt.bincurve=1;
        % max number of pixels that bin can curve
        % should be < slideopt.binspace/2
        hybridopt.maxbincurvature=3;
        
        opt=hybridopt;
    %%%%%%%%%%%%%%%%%%% scanner options %%%%%%%%%%%%%%%%%%%%%%%%%%%%%%%%%%%%%
    elseif strcmp(opttype,'scanopt')
        % scannner power
        % this is used for histogram equalization. 1 is close to linear, 
        % 100 is very steep exponential
        scanopt.scannerpower=10; % 
        scanopt.bits=16; % number of bits in scanner
        % if 1 image histogram is equalized using scannerpower
        % with this spots are more bright and image looks better :-)
        scanopt.equalizeimagehistogram=0;
        
        % this is ad-hoc constant for data thresholding.
        % usage is th=round(max(image(:))/scanopt.thresholdconstant);
        % Values larger that th are cut (saturated) from the image. 
        % "Good" values are from range 3-7 
        scanopt.thresholdconstant=5; 
        
        % which channel is used for which color 
        % (these are used only with cdna) 
        scanopt.gchannel=1;
        scanopt.rchannel=2;
        
        %%% scanner errors %%%
        % if 1 scanner errors are applied
        scanopt.scannererrors=1;
        % In what angle slide is scanned. 0 means slide goes 
        % "through" scanner straight
        scanopt.scandirectionangle=0.1;
        % missalignment between channels (pixels)
        scanopt.channelmaxmissalignment=0;
        
        opt=scanopt;
        
    else
        error('Unknown option type!')
    end
    
%%%%%%%%%%%%%% NO need for user to look beyond this line :) %%%%%%%%%%%%%%%%%%
    %%%%%%%%%%%%%%%%% check parameter validity %%%%%%%%%%%%%%%%%%%%%%%%%%%%%%%
    
    if strcmp(opttype,'slideopt')
        opt=optparamcheck(opttype,opt,DATA);
    else
        opt=optparamcheck(opttype,opt);
    end
    
    
