# Supplementary material for: Simulation of microarray data with realistic characteristics
Source: BMC Bioinformatics. 2006 Jul 18;7:349. doi: 10.1186/1471-2105-7-349 (PMC1574357; doi:10.1186/1471-2105-7-349)
Supplement: Additional file 1 — Microarray simulation model. Matlab implementation of the microarray simulation model. [file 1471-2105-7-349-S1.gz › mamodel_20060511/segmentslide.m]

function [spot_data,gridim] = segmentslide(img, opt, slideopt)
    
    disp('****Finding grid and segmenting image')
    
    if strcmp(opt.outputdatatype,'cdna')
        [spot_data, gridim]=segmentcdna(img,opt,slideopt);
    elseif strcmp(opt.outputdatatype,'oligo')
        r=img(:,:,1);
        [spot_data, gridim]=segmentoligo(r,slideopt);
    else
        error('Unknown outputdata type!')
    end
    
    
%%%%%%%%%%%%%%%%%%%%%%%%%%%%%%%%%%%%%%%%%%%%%%%%%%%%%%%%%%%%%%%%%%%%%%%%%%%%
function [spot_data, gridim]=segmentoligo(r,slideopt)
    gridim=ones(size(r));
    
    for M=1:slideopt.height
        for N=1:slideopt.width
            m=(M-1)*slideopt.p_per_s+1;
            n=(N-1)*slideopt.p_per_s+1;
            
            % Take one spot area
            rspot=r(m:m+slideopt.p_per_s-1,n:n+slideopt.p_per_s-1);
            
            if isempty(rspot(rspot>0))
                rmean=0;
                rmedian=0;
            else
                rmean=mean(rspot(rspot>0));
                rmedian=median(rspot(rspot>0));
            end
            spot_data{M,N}.MLE_spot=rmean;
            spot_data{M,N}.Spot_median=rmedian;
            %  gs=mean(gspot(gspot>0));
            %  if gs==NaN, rs=0; end            
            
            gridim(m+1:m+slideopt.p_per_s-1,n+1:n+slideopt.p_per_s-1,1)=...
                rmean*ones(slideopt.p_per_s-1);
            %G(m+1:m+slideopt.p_per_s-1,n+1:n+slideopt.p_per_s-1,i)=...
            %     gs*ones(slideopt.p_per_s-1);
        end
    end

%%%%%%%%%%%%%%%%%%%%%%%%%%%%%%%%%%%%%%%%%%%%%%%%%%%%%%%%%%%%%%%%%%%%%%%%%%%%
% For this function to work mareader should be in path;
% path should have been set by mamodel function
function [spot_data, gridim]=segmentcdna(img,opt,slideopt) 
    
    if slideopt.usebins==1
        % number of spots per bin
        dims=[slideopt.bin.height(1),slideopt.bin.width(1)];
        bins=slideopt.bins;
        % we cold give the metagrid based on slide structure...
        metagrid_data = findmetagrid(img, bins, dims);
    else
        dims=[slideopt.width,slideopt.height];
        % all spots in one bin
        bins=[1 1];
        % this may fail...
        %metagrid_data = findmetagrid(img, bins, dims);
        
        % this is "dummy" solution but good enough when we have only one bin
        % we should take binspace into account
        metagrid_data{1}.spots=dims;
        metagrid_data{1}.top=1;
        metagrid_data{1}.bottom=size(img,1);
        metagrid_data{1}.left=1;
        metagrid_data{1}.right=size(img,2);
        
    end
    
    if opt.interactive==1
        metagrid_data=editgrid(img, metagrid_data);
    end
    
    grid_data = findgrid(img, metagrid_data); %, 'fast');

    if opt.interactive==1
        grid_data = editgrid(img, grid_data);
    end

    if opt.segmentimage==1
        for i=1:size(grid_data,1)
            for j=1:size(grid_data,2)
                sp = callspots(img, {grid_data{i,j}});
                spot_data{i,j} = sp{1};
            end
        end
        
    else
        spot_data=0;
    end
    
    gridim=imagegrid(img, grid_data);
