# Supplementary material for: Simulation of microarray data with realistic characteristics
Source: BMC Bioinformatics. 2006 Jul 18;7:349. doi: 10.1186/1471-2105-7-349 (PMC1574357; doi:10.1186/1471-2105-7-349)
Supplement: Additional file 1 — Microarray simulation model. Matlab implementation of the microarray simulation model. [file 1471-2105-7-349-S1.gz › mamodel_20060511/readmadata.m]

% READMADATA read microarray data to microarray simulator
% 
% data = readmadata(inputdatafile)
% 
% INPUTDATAFILE should be saved in .mat format, including the 
% following variables:
% 
% data::=ch1,ch2|PM,MM|r
%   Cell array including input data
%   {ch1,ch2} are column vectors/matrixes, including expression values 
%           for eg. R and G. Each column corresponds to one sample.
%   {intensity} column vector/matrix, including intensity values. 
%           Unit, atom and pm fields in info need to be defined.
%   {r} is a column vector/matrix including expression ratios.
% 
% time::=t
%   t is a vector including time points for samples in data. Length of the t
%     must be eg. size(ch1,2). Time scale needs to be minutes or normalized 
%     to interval [0,1] 
% 
% info::=info
%  structure containing information about the data. Rows needs to correspond 
%  to the rows in data matrix.
%   info.genes  genes is a cell array list of names for genes in data.
%               Replicates needs to have same name!
%   info.spots  location of specific gene on the slide [posX, posY]
% 
% name::=[datasetname]
%  datasetname is a name for experiment dataset. This name is used if 
%  data is saved. 
% 
% type::=expressions|intensity|ratios
%   Type of data.
%   expressions is used for cdna data
%   intensity for oligo (affymetrix) data
%   ratios if given data includes expression ratios (eg. ch1/ch2)
% 
% scale::=linear|log
%   Scale for the data
%   linear if data is in linear scale
%   log if data is in logarithmic scale.
% 
function A = readmadata(filename)
    
    disp(strcat('*****Reading dataset:',filename))

    S = load(filename);
    if ~exist('S')
        error(['Error loading file ',filename]);
    end
    
    A=getdata(S);
    

%%%%%%%%%%%%%%%%%%%%%%%%%%%%%%%%%%%%%%%%%%%%%%%%%%%%%%%%%%%%%%%
function A=getdata(S)
    %A.data{i}=[ch1,ch2]; % manditory
    %A.time=[]; % length(A.time)==length(A.data) %manditory
    %A.name='datasetname'
    %A.genes={'name','of','the','genes'};
    
    if ~isfield(S, 'data')
        error('Dataset can not be loaded!')
    else
        for i=1:size(S.data{1},2) % number of slides
            A.data{i}=[];
            for j=1:length(S.data) % number of channels
                A.data{i}=[A.data{i},S.data{j}(:,i)];
            end    
        end
    end
    if ~isfield(S, 'time')
        A.time=linspace(0,1,length(A.data));
    else
        A.time=S.time;
        if length(A.time)~=length(A.data)
            error('Something wrong with time vector!')
        end
    end
    
    if isfield(S, 'name')
        A.name=S.name;
    else
        A.name='No name';
    end
    
    if isfield(S, 'info')
        A.info=S.info;
    else
        A.info.genes=num2cell(1:size(A.data{1},1));
        % Assing positions for spots using default layout
%        A.info.spots=defaultspotlocations(size(A.data{1},1));
        A.info.spots=defaultspotlocations(size(A.data{1},1),20);
    end
    
    if isfield(S, 'type')
        A.type=S.type;
    else
        A.type='expressions';
    end
    
    if isfield(S, 'scale')
        A.scale=S.scale;
    else
        A.scale='linear';
    end
    
        
