# Supplementary material for: Simulation of microarray data with realistic characteristics
Source: BMC Bioinformatics. 2006 Jul 18;7:349. doi: 10.1186/1471-2105-7-349 (PMC1574357; doi:10.1186/1471-2105-7-349)
Supplement: Additional file 1 — Microarray simulation model. Matlab implementation of the microarray simulation model. [file 1471-2105-7-349-S1.gz › mamodel_20060511/slidegen.m]

% Generates a slide

function [slide,meta] = slidegen(opt,slideopt,width,height)
    
    disp('- Slide generation')
    
    slide = zeros(slideopt.p_per_s*height, slideopt.p_per_s*width);
    meta.y=zeros(1,height*width);
    meta.x=zeros(1,height*width);
    meta.spotsize=zeros(1,height*width);

    for k = 1:height
        for m = 1:width
            % here we generate unique units
            % and spot size and shape variation
            [unit,rad]=generateunit(opt,slideopt);
            % if we would make spotplacevariation returnvalue larger than 
            % slideopt.p_per_s then there would not be any fear of 
            % spot cutting, but hybridization would be difficult...
            [spot,xbias,ybias]=spotplacevariation(unit,slideopt);
            slide((k-1)*slideopt.p_per_s+1:k*slideopt.p_per_s, ...
                  (m-1)*slideopt.p_per_s+1:m*slideopt.p_per_s)=spot;
	    % return location information
            meta.y((k-1)*width+m)=((k-1)*slideopt.p_per_s)+ ...
                                   (slideopt.p_per_s/2)+ybias;
            meta.x((k-1)*width+m)=((m-1)*slideopt.p_per_s)+ ...
                                   (slideopt.p_per_s/2)+xbias;
            meta.spotsize((k-1)*width+m)=rad;
        end
    end
    
%%%%%%%%%%%%%%%%%%%%%%%%%%%%%%%%%%%%%%%%%%%%%%%%%%%%%%%%%%%%%%%%%%%%%%%%
% Spot movement and edge cutting
function [temp,x_bias,y_bias]=spotplacevariation(unit,slideopt)

    temp = unit;
    %now several artefacts are implemented
    x_bias=0;
    y_bias=0;
    if slideopt.spotmovementprob <= rand(1) %spot moves
        %maximum movementbias is somehow related to sigma
        maxim = slideopt.spotmovement;
        %uniform distrib. interval [-maxim,maxim]
        x_bias = round(maxim*rand(1)*2-maxim); 
        y_bias = round(maxim*rand(1)*2-maxim);
        % x_bias or / and y_bias might be zero, but so what..
        temp = circshift(temp, [y_bias, x_bias]);
        if x_bias ~= 0
            zz = zeros(slideopt.p_per_s, abs(x_bias));
            if x_bias > 0
                temp(:,1:x_bias) = zz;
            else
                temp(:,end+x_bias+1:end) = zz;
            end
        end
        if y_bias ~= 0
            zz = zeros(abs(y_bias), slideopt.p_per_s);
            if y_bias > 0
                temp(1:y_bias,:) = zz;
            else
                temp(end+y_bias+1:end,:) = zz;
            end
        end
    end
    
    
%%%%%%%%%%%%%%%%%%%%%%%%%%%%%%%%%%%%%%%%%%%%%%%%%%%%%%%%%%%%%%%%%%%%%%%%%%%%%%%
function [unit,rad]=generateunit(opt,slideopt)
    
    rad=NaN;
    %generate "unit" 
    if strcmp(opt.outputdatatype,'oligo')
        % border width is taken from uniform distribution
        border=round(slideopt.spotmovement*rand(1)); 
        unit=zeros(slideopt.p_per_s);
        proto=ones(slideopt.p_per_s-2*border);
        
        steep=round(abs(randn(1)));
        if steep>=length(proto)/2
            steep=round(length(proto)/2)-1;
        end
        
        % define a filter to smooth the prototype
        f=makefilter(steep,size(proto,1));
        
        proto=proto.*(f'*f); % filter the proto
        unit(border+1:end-border,border+1:end-border)=proto;

    elseif strcmp(opt.outputdatatype,'cdna')
        
        if strcmp(lower(slideopt.spottype),'gaussian') 
            [unit,rad,rndrad]=gaussianunit(slideopt);

        elseif strcmp(lower(slideopt.spottype),'hyperbolic') 
            [unit,rad,rndrad]=hyperbolicunit(slideopt);

        elseif strcmp(lower(slideopt.spottype),'circle')
            [unit,rad]=circleunit(slideopt);

        elseif strcmp(lower(slideopt.spottype),'gaussiancircle')
            [gunit,rad,rndrad]=gaussianunit(slideopt);
            [cunit,rad]=circleunit(slideopt,rndrad);
            unit=gunit.*cunit;      
        else
            error(['Invalid spottype: ',slideopt.spottype])
        end
        
        % chord removal here
        unit=chordremoval(unit,slideopt);
        % create a dounghnut hole 
        if slideopt.useprinttip==1
            unit = doughnuthole(unit,slideopt);
        end
        
    else
        error('Unknown outputdata type!')
    end

%%%%%%%%%%%%%%%%%%%%%%%%%%%%%%%%%%%%%%%%%%%%%%%%%%%%%%%%%%%%%%%%%%%%%%%%%%%%%
function [unit,rad,rndrad]=gaussianunit(slideopt)
    [unit,rad,rndrad]=gaussianspot(slideopt.p_per_s, slideopt.spotsize, ...
                                   slideopt.spotsizevariance);
    odotus=mean(unit(:));
    unit=unit/odotus;

%%%%%%%%%%%%%%%%%%%%%%%%%%%%%%%%%%%%%%%%%%%%%%%%%%%%%%%%%%%%%%%%%%%%%%%%%%%%%
function [unit,rad,rndrad]=hyperbolicunit(slideopt)
    [unit,rad,rndrad]=hbspot(slideopt.p_per_s, slideopt.spotsize, ...
                             slideopt.spotsizevariance, ...
                             slideopt.spotsteepness);
%    odotus=mean(unit(:));
%    unit=unit/odotus;


%%%%%%%%%%%%%%%%%%%%%%%%%%%%%%%%%%%%%%%%%%%%%%%%%%%%%%%%%%%%%%%%%%%%%%%%%%%%%
function [unit,rad]=circleunit(slideopt,varargin)
    if nargin>1
        rndrad=varargin{1};
    else
        rndrad=sqrt(slideopt.spotsizevariance)*randn(1);
    end
    
    % radius from normal distribution
    rad=round(rndrad+slideopt.spotsize);
    % some sanity checks for radius
    if rad<1; rad=1; end
    if rad>floor(slideopt.p_per_s/2), rad=floor(slideopt.p_per_s/2); end
    unit=double(~circle(rad,slideopt.p_per_s));
    

%%%%%%%%%%%%%%%%%%%%%%%%%%%%%%%%%%%%%%%%%%%%%%%%%%%%%%%%%%%%%%%%%%%%%%%%%%%%%
function f=makefilter(steep,len)
    inc=1/(steep+1);
    ran=1:steep;
    f=[inc.*ran,ones(1,len-2*steep),fliplr(inc.*ran)];
    

%%%%%%%%%%%%%%%%%%%%%%%%%%%%%%%%%%%%%%%%%%%%%%%%%%%%%%%%%%%%%%%%%%%%%%%%%%%%%
function unit = doughnuthole(unit,slideopt);
    
    % is printtip visible
    if  slideopt.printtipprob <= rand(1)% is visible
        % printtip height
        randsize=rand(1);
        % height needs to be larger than width so same random number 
        % is used for both
        tiph=round(randsize*(slideopt.maxprinttipheight-1))+1; 
        % printtip width
        tipw=round(randsize*(slideopt.maxprinttipwidth-1))+1;
        if tiph<0 | tipw<0 
            tiph=0;
            tipw=0;
        end
        
        % generate ellipse
        tip=ellipse(tiph,tipw);
        % Some doughnut hole intensity variation could be introduced here...
        dholeintensity=rand(1)*0.25; % random number form [0,0.5] interval...
        tip(tip==0)=dholeintensity;
        % doughnut hole movement
        bias=round(rand(1,2)*(slideopt.maxprinttipbias*2))-...
              slideopt.maxprinttipbias;
        su=round(size(unit)/2)-bias;
        
        % place doughnut hole in the unit
        if tipw==0 | tiph==0
            % no need to change the unit!
        else
            if mod(tiph/2,1)~=0 %not an integer
                hidx=floor(tiph/2);
                hsidx=floor(tiph/2);
            else
                hidx=tiph/2;
                hsidx=hidx-1;
            end
            if mod(tipw/2,1)~=0
                widx=floor(tipw/2);
                wsidx=floor(tipw/2);
            else
                widx=tipw/2;
                wsidx=widx-1;
            end
            
            unit(su(1)-hidx:su(1)+hsidx, su(2)-widx:su(2)+wsidx)=...
               unit(su(1)-hidx:su(1)+hsidx, su(2)-widx:su(2)+wsidx).*tip;
        end        
    end


%%%%%%%%%%%%%%%%%%%%%%%%%%%%%%%%%%%%%%%%%%%%%%%%%%%%%%%%%%%%%%%%%%%%%%%%%%%%%%
function unit=chordremoval(unit,slideopt)
    %the following code cuts regions of the spot away (probabilities are used)
    cutprop = rand(1);
    if cutprop >= 1-slideopt.chordcutpropability % is spot cut
        numberofcuts=round(rand(1)*slideopt.maxnumberofchordcuts);
        maximum_cut = slideopt.maxchordcut;
        for i=1:numberofcuts
            cut = round(maximum_cut*rand(1));
            rotate=round(rand(1)*360); % which side to cut
            unit(end-cut+1:end, :) = 0; %cut downside
            unit=imrotate(unit,rotate,'bilinear','crop');
        end
    end
    
    
    
    
