# Supplementary material for: Simulation of microarray data with realistic characteristics
Source: BMC Bioinformatics. 2006 Jul 18;7:349. doi: 10.1186/1471-2105-7-349 (PMC1574357; doi:10.1186/1471-2105-7-349)
Supplement: Additional file 1 — Microarray simulation model. Matlab implementation of the microarray simulation model. [file 1471-2105-7-349-S1.gz › mamodel_20060511/slidescan.m]

function [img, meta] = slidescan(hybridized, opt, slideopt, scanopt, meta)
    
    disp('*****Slide scanning')
    
    if strcmp(opt.outputdatatype,'oligo')
        R_channel=1; % always only one channel with oligo
    elseif strcmp(opt.outputdatatype,'cdna')
        R_channel=scanopt.rchannel; 
        G_channel=scanopt.gchannel;;
    else
        error('Unknown outputdata type!')
    end
    
    for i=1:slideopt.slides
        % Saturation effects due to the limited dynamic range of the scanner
        [hybridized{i}, meta.scalefactor{i}]= ...
              thresholdimage(hybridized{i},scanopt);
        % Errors due to bad performance of the scanner
        if scanopt.scannererrors==1
           hybridized{i}=scannererrors(hybridized{i},opt,scanopt,slideopt);
        end
        
        % create empty RGB image
        img{i}=zeros(size(hybridized{i},1),size(hybridized{i},2),3);
        
        img{i}(:,:,1)=hybridized{i}(:,:,R_channel);
        if strcmp(opt.outputdatatype,'cdna')
            img{i}(:,:,2)=hybridized{i}(:,:,G_channel);
        end
        
        % because of roundoff errors
        if max(img{i}(:))>1 | min(img{i}(:))<0
            img{i}(img{i}>1)=1;
            img{i}(img{i}<0)=0;
        end

    end

%%%%%%%%%%%%%%%%%%%%%%%%%%%%%%%%%%%%%%%%%%%%%%%%%%%%%%%%%%%%%%%%%%%%%%%%%%
%
function [imgg, scalefactor]=thresholdimage(imgg,scanopt)

    th=(max(imgg(:))/scanopt.thresholdconstant); %this is ad-hoc constant
    imgg(imgg>th)=th;
    imgg(imgg<0)=0; % there should not be negative values, but just in case
    imgg=imgg/th; % scale image to [0,1] interval
    
    scalefactor=th; %return scaling constant
    
    imgg=quantizeimage(imgg,scanopt); % scale to [1,2^bits]

    if scanopt.equalizeimagehistogram==1
        imgg=histeql(imgg,scanopt);
    end
    imgg=imgg/max(imgg(:)); % scale back to [0,1] interval

    %imgg(:,:,3)=zeros(size(imgg,1),size(imgg,2));
    %imshow(imgg)
    
%%%%%%%%%%%%%%%%%%%%%%%%%%%%%%%%%%%%%%%%%%%%%%%%%%%%%%%%%%%%%%%%%%%%%%%    
function imgg=quantizeimage(imgg,scanopt)    
    imgg=round(imgg*(2^scanopt.bits-1))+1; %scale to [1-2^bits];
    
%%%%%%%%%%%%%%%%%%%%%%%%%%%%%%%%%%%%%%%%%%%%%%%%%%%%%%%%%%%%%%%%%%%%%%%%    
function im=histeql(im,scanopt)
    % histogram of im typically looks like exponential
    % so lets use exp as a histogram equalization function
    % If anyone knowns how this could be done "right", please contribute!
    t=linspace(0,scanopt.scannerpower,2^scanopt.bits);
    r=1-1./exp(t);
    n=r/max(r)*(2^scanopt.bits-1);
    for k=1:size(im,3)
        im(:,:,k)=n(im(:,:,k));
    end

%%%%%%%%%%%%%%%%%%%%%%%%%%%%%%%%%%%%%%%%%%%%%%%%%%%%%%%%%%%%%%%%%%%%%%%
% This function implements errors that are caused by bad scanner
function hyb=scannererrors(hyb,opt,scanopt,slideopt);
    
    % missalignment between channels
    hyb=missalignchannels(hyb,scanopt,slideopt);
    
    % rotate slide if it is not scanned straight
    for i=1:size(hyb,3)
        hyb(:,:,i)=imrotate(hyb(:,:,i),scanopt.scandirectionangle, ...
                            'bilinear','crop');
    end
    

%%%%%%%%%%%%%%%%%%%%%%%%%%%%%%%%%%%%%%%%%%%%%%%%%%%%%%%%%%%%%%%%%%%%%%%%%%%%
% Channel missalignment
function hyb=missalignchannels(hyb,scanopt,slideopt);    
    % both directions
    ma=round(scanopt.channelmaxmissalignment*(rand(1,2)*2-1));
    % which channel moves    
    ch=round(rand(1)*(size(hyb,3)-1))+1;
    % this hack could be replaced by circshift function...
    if ma(1)<0
        oldh=abs(ma(1))+1:size(hyb,1);
        newh=1:size(hyb,1)+ma(1);
    else    
        oldh=1:size(hyb,1)-ma(1);
        newh=ma(1)+1:size(hyb,1);
    end    
    if ma(2)<0
        oldw=abs(ma(2))+1:size(hyb,2);
        neww=1:size(hyb,2)+ma(2);
    else    
        oldw=1:size(hyb,2)-ma(2);
        neww=ma(2)+1:size(hyb,2);
    end    
    
    temp=hyb(oldh,oldw,ch);
    hyb(:,:,ch)=zeros(size(hyb,1),size(hyb,2));    
    hyb(newh,neww,ch)=temp;
