# Supplementary material for: Simulation of microarray data with realistic characteristics
Source: BMC Bioinformatics. 2006 Jul 18;7:349. doi: 10.1186/1471-2105-7-349 (PMC1574357; doi:10.1186/1471-2105-7-349)
Supplement: Additional file 1 — Microarray simulation model. Matlab implementation of the microarray simulation model. [file 1471-2105-7-349-S1.gz › mamodel_20060511/mareader/README.txt]

This directory contains the Microarray redader code made by Juho Lahti and
Raija Lehto as their project work during spring 2004.
Code is exactly the same as their final release.

For documentation see ../documentation/microarrayreader.pdf

This code is licenced under GPL.


----------------------------------------------------------------------------
To prevent errors following bug fixes are made:

  ??? Error using ==> fir1
  Frequencies must fall in range between 0 and 1.

  Error in ==> /home/nykter/dynette/mamodel/mareader/findgrid.m (gridmaximums)
  On line 223  ==>     b=fir1(N, [1 2.3]*(maxfreq+spots)/length(prospec), 'bandpass');

This appears with chen_1cycle.mat when using bins.

FIX:

ff=[1 2.3]*(maxfreq+spots)/length(prospec);
if max(ff)>1
   disp('BUG: in findgrid.m line 231, frequencies should be in range [0,1] someone FIXME!')
   ff=ff/max(ff);
end
b=fir1(N, ff, 'bandpass');
