# Supplementary material for: Simulation of microarray data with realistic characteristics
Source: BMC Bioinformatics. 2006 Jul 18;7:349. doi: 10.1186/1471-2105-7-349 (PMC1574357; doi:10.1186/1471-2105-7-349)
Supplement: Additional file 1 — Microarray simulation model. Matlab implementation of the microarray simulation model. [file 1471-2105-7-349-S1.gz › mamodel_20060511/mareader/callspots.m]

function values=callspots(maimage, grid_data)
% CALLSPOTS Calls spot segmentation algorithm with all 
% subgrids and return an cell array of spot values.
% Takes one parameter: Grid_data. See also GRID_DATA.
values=cell(size(grid_data));
for mrow=1:size(grid_data,1)
    for mcol=1:size(grid_data,2)
        cur=grid_data{mrow, mcol};
        cur.rows=cur.rows+cur.top-1;
        cur.columns=cur.columns+cur.left-1;

        [y,x]=easygrid(cur);
                        
        subgrid=zeros(size(x,1),size(x,2),2);
        subgrid(:,:,1)=round(y);
        subgrid(:,:,2)=round(x);
        
        values{mrow,mcol}=spots(maimage, subgrid, 2);
    end
end
