# Supplementary material for: Simulation of microarray data with realistic characteristics
Source: BMC Bioinformatics. 2006 Jul 18;7:349. doi: 10.1186/1471-2105-7-349 (PMC1574357; doi:10.1186/1471-2105-7-349)
Supplement: Additional file 1 — Microarray simulation model. Matlab implementation of the microarray simulation model. [file 1471-2105-7-349-S1.gz › mamodel_20060511/mareader/drawgrid.m]

function handles_out = drawgrid(grid_data, color, editmode);
% DRAWGRID(GRID_DATA[, COLOR]) Draws microarray grid on current image.
% GH = DRAWGRID(...) Returns handles in a cell array of line handles.
% 
% See also FINDGRID, EDITGRID, ERASEGRID
%
   
    if nargin==1 
       color='blue';
    end

    % Select by type of grid_data

    % Metagrid or grid data
    if isgrid(grid_data) | ismetagrid(grid_data)
        
        rows=size(grid_data,1);
        columns=size(grid_data,2);
        handles=cell(rows,columns);
        for row=1:rows
            for col=1:columns
                cur=grid_data{row,col};
                gridtag=[inputname(1),'{',num2str(row),',',num2str(col),'}'];
         
                % Grid data
                if isgrid({cur})
                    
                    handles{row,col}=drawgrid(grid_data{row,col},color); % Recursive call with current subgrid
                    
                    % Add subgrid coordinates to line tags
                    for V=1:length(handles{row,col}.Vlines)
                       set(handles{row,col}.Vlines(V), 'Tag', ...
                           [gridtag, '.', get(handles{row,col}.Vlines(V), 'Tag')]);        
                    end
                    for H=1:length(handles{row,col}.Hlines)
                       set(handles{row,col}.Hlines(H), 'Tag', ...
                           [gridtag, '.', get(handles{row,col}.Hlines(H), 'Tag')]);        
                    end      

                % Metagrid data
                elseif ismetagrid({cur})
                    
                    handles{row,col}=rectangle('Position',[cur.left,cur.top,cur.right-cur.left,cur.bottom-cur.top]);
                    set(handles{row,col},'EdgeColor',color);
                    set(handles{row,col},'Tag', gridtag);
                    
                % Unrecognized
                else
                    error('Structure does not contain grid data.');
                end;
            end
        end
        
    % Subgrid data
    elseif isgrid({grid_data})
                  
        
        rows=length(grid_data.rows);
        columns=length(grid_data.columns);
        handles=struct('Hlines', zeros(rows,1), 'Vlines', zeros(columns,1));
        
        grid_data.rows=grid_data.rows+grid_data.top-1;
        grid_data.columns=grid_data.columns+grid_data.left-1;
        
        if nargin==3 & editmode
            for row=1:length(grid_data.rows)
                handles.Hlines(row)=line([grid_data.left grid_data.right], [grid_data.rows(row,1) grid_data.rows(row,2)]);  
                set(handles.Hlines(row), 'Color', color);    
                set(handles.Hlines(row), 'Tag', num2str(row));
                set(handles.Hlines(row), 'ButtonDownFcn', 'editgrid(''SubButtonDown'')');
            end
            for col=1:length(grid_data.columns)
                handles.Vlines(col)=line([grid_data.columns(col,1) grid_data.columns(col,2)], [grid_data.top grid_data.bottom]);
                set(handles.Vlines(col), 'Color', color);    
                set(handles.Vlines(col), 'Tag', num2str(col));
                set(handles.Vlines(col), 'ButtonDownFcn', 'editgrid(''SubButtonDown'')');
            end
        else
            [Ycoords, Xcoords] = easygrid(grid_data);
            if size(Ycoords,1)==0 | size(Ycoords,2)==0
                handles_out=handles;
                return
            end        
            for row=1:size(Ycoords,1)
                handles.Hlines(row)=line([Xcoords(row,1) Xcoords(row, end)], [Ycoords(row,1), Ycoords(row, end)]);
                set(handles.Hlines(row), 'Color', color);    
                set(handles.Hlines(row), 'Tag', ['rows(', num2str(row),',:)']);
            end;
            for col=1:size(Ycoords,2)
                handles.Vlines(col)=line([Xcoords(1,col), Xcoords(end,col)], [Ycoords(1,col), Ycoords(end,col)]);
                set(handles.Vlines(col), 'Color', color);
                set(handles.Vlines(col), 'Tag', ['columns(', num2str(col),',:)']);
            end;
        end
    
    else
        error('Structure does not contain grid data.');
    end   
    
    if nargout==1
        handles_out=handles;
    end
    
