# Supplementary material for: Simulation of microarray data with realistic characteristics
Source: BMC Bioinformatics. 2006 Jul 18;7:349. doi: 10.1186/1471-2105-7-349 (PMC1574357; doi:10.1186/1471-2105-7-349)
Supplement: Additional file 1 — Microarray simulation model. Matlab implementation of the microarray simulation model. [file 1471-2105-7-349-S1.gz › mamodel_20060511/mareader/easygrid.m]

function [Ycoords, Xcoords] = easygrid(subgrid)
%EASYGRID Convert subgrid data to spot coordinates.
%
%   [YCOORDS, XCOORDS] = EASYGRID(SUBGRID_DATA) 
%   returns easy-to-use version of subgrid data. 
%
%INPUT: 
%   SUBGRID_DATA is structure of arrays. See GRID_DATA.
%
%OUTPUT:
%   Two SUBGRID.SPOTS(1)+1 by SUBGRID.SPOTS(2)+1 arrays.
%   YCOORDS and XCOORDS contains Y and X coordinates for 
%   spots' bolders. Spot at row N and columns M can be 
%   isolated from microarray I image by using expression
%   I(YCOORDS(N):YCOORDS(N+1),XCOORDS(M):XCOORDS(M+1),:)
%
%See also FINDGRID, DRAWGRID, GRID_DATA.


width = subgrid.right-subgrid.left;
row_begins=subgrid.rows(:,1);
row_ends=subgrid.rows(:,2);
row_angles=(row_ends - row_begins)/width;

height = subgrid.bottom-subgrid.top;
col_begins=subgrid.columns(:,1);
col_ends=subgrid.columns(:,2);
col_angles=(col_ends - col_begins)/height;

rows=length(row_begins);
cols=length(col_begins);
Ycoords=zeros(rows,cols);
Xcoords=zeros(rows,cols);

for row=1:rows
    for col=1:cols
         
        row_beg=row_begins(row);
        col_beg=col_begins(col);
        
        row_k=row_angles(row);
        col_k=col_angles(col);
        
        Xcoords(row,col)=(col_beg + row_beg*col_k - col_k*row_k*subgrid.left - col_k*subgrid.top)/(1 - row_k*col_k);
        Ycoords(row,col)=(row_beg + col_beg*row_k - row_k*col_k*subgrid.top - row_k*subgrid.left)/(1 - col_k*row_k);
       
     end
 end
 
% Xcoords=round(Xcoords);
% Ycoords=round(Ycoords);
 
