# Supplementary material for: Simulation of microarray data with realistic characteristics
Source: BMC Bioinformatics. 2006 Jul 18;7:349. doi: 10.1186/1471-2105-7-349 (PMC1574357; doi:10.1186/1471-2105-7-349)
Supplement: Additional file 1 — Microarray simulation model. Matlab implementation of the microarray simulation model. [file 1471-2105-7-349-S1.gz › mamodel_20060511/mareader/edges.m]

function [spotreg,Gx, Gy]=edges(image, method, tresh);

%================================================================
%  function [spotreg,Gx, Gy]=edges(image, method, tresh);
%  
%  Gradient method for segmentation 
%    input variables:    image , method='Prewitt'
%    output variables:   segmented image - grad
%                        x coordinate with weights - Gx
%                        y coordinate with weights - Gy
%                        Treshold value            - tresh
%=================================================================
% Author: Raija Lehto
% Date: 24.11.2003
%
%=================================================================

if method =='Prewitt'
    zx=[-1 -1 -1; 0 0 0; 1 1 1];
   
   Gx=zx(3,1)+zx(3,2)+zx(3,3)-(zx(1,1)+zx(1,2)+zx(1,3));
    zy=zx.';
   Gy=zy(1,3)+zy(2,3)+zy(3,3)-(zy(1,1)+zy(2,1)+zy(3,1));

end

[row, col]=size(image);
%==================================================================
% interpolation, edges
%===================================================================
image(row+1,1:col)=image(row,1:col);
image(1:row+1,col+1)=image(1:row+1,col);

grad=zeros(row,col);

for r=1:row-1,
   for c=1:col-1,
      if image(r+1,c+1) >= tresh  & ~isempty(tresh)
        Gx(r+1,c+1)=zx(3,1)*image(3,c)+zx(3,2)*image(3,c+1)+zx(3,3)*image(3,c+2)-(zx(1,1)*image(r,c)+zx(1,2)*image(r,c+1)+zx(1,3)*image(r,c+2));
        Gy(r+1,c+1)=zy(1,3)*image(r,c+2)+zy(2,3)*image(r+1,c+2)+zy(3,3)*image(r+2,c+2)-(zy(1,1)*image(r,c)+zy(2,1)*image(r+1,c)+zy(3,1))*image(r+2,c);
  
        grad(r+1,c+1)=sqrt(Gx(r+1,c+1).^2+Gy(r+1,c+1).^2);
   
%        grad(r+1,c+1)=abs(Gx)+abs(Gy);
%        alpha(r+1,c+1)=atan(Gy(r+1,c+1)./Gx(r+1,c+1));
     else
        grad(r+1,c+1)=0; Gx(r+1,c+1)=0;Gy(r+1,c+1)=0;
     end
 end
end
%=======================================
% 
%========================================

%======================================
% find the spot region from gradimage
%======================================
[row, col,sp]=find(grad);

r=length(row); c=length(col);
if ~isempty(sp)
 
     spotreg(row(1:r),col(1:r))=1;                     
   
else
    spotreg(1:row,1:col)=0;
end
