# Supplementary material for: Simulation of microarray data with realistic characteristics
Source: BMC Bioinformatics. 2006 Jul 18;7:349. doi: 10.1186/1471-2105-7-349 (PMC1574357; doi:10.1186/1471-2105-7-349)
Supplement: Additional file 1 — Microarray simulation model. Matlab implementation of the microarray simulation model. [file 1471-2105-7-349-S1.gz › mamodel_20060511/mareader/editgrid.m]

function grid_new = editgrid(varargin)
% EDITGRID Interactive grid editor
% 
% EDITGRID(MAIMAGE, GRID_DATA) shows microarray image and 
% draws grid on it. User can select one subgrid to edit and 
% move lines inside a subgrid to achieve one perfect grid.
%
% EDITGRID(MAIMAGE, METAGRID_DATA) shows microarray image
% and draws grid borders on it. A subgrid can be selected 
% by pushing left button of the mouse and the new borders 
% can be given by rectangle fom original microarray image. 
%
% ENTER will store and return the result
% ESC will cancel the changes and return without result.

if (nargin>=1) & isstr(varargin{1})
    % Callback invocation: 'KeyPress', 
    % 'ButtonDown', or 'ButtonUp', 'MouseMove'
    feval(varargin{:});
    return;
end

if (nargin~=2)
    error('Incorrect number of inputs.');
end

global EDITGRID_FIG  EDITGRID_AXES
global EDITGRID_DATA EDITGRID_GRID
global EDITGRID_IMG  EDITGRID_MODE 

if (ismetagrid(varargin{2}))
    EDITGRID_MODE='metagrid';
    disp('Select subgrid and draw bounding rectangle.');
    disp('Press ENTER to return edited metagrid and'); 
    disp('ESCape to abort edit without return value.');
elseif (isgrid(varargin{2}))
    EDITGRID_MODE='grid';
    disp('Select subgrid and edit it. ENTER stores');
    disp('your changes and returns them, ESC aborts');
    disp('changes and returns without return value.');    
else
    error([inputname(2) ' is not a grid or a metagrid.']);
end

EDITGRID_FIG = figure;
EDITGRID_IMG = varargin{1};

set(EDITGRID_FIG, 'Name', 'Grid Editor');
imshow(EDITGRID_IMG,[],'notruesize');

EDITGRID_AXES = get(EDITGRID_FIG,'CurrentAxes');
EDITGRID_DATA = varargin{2};
EDITGRID_GRID = drawgrid(EDITGRID_DATA,'Blue');
    
set(EDITGRID_FIG, 'DoubleBuffer', 'on', ...
                  'KeyPressFcn', 'editgrid(''KeyPress'')',...
                  'WindowButtonUpFcn','editgrid(''ButtonUp'')');
set(EDITGRID_AXES, 'DrawMode', 'fast');

errCatch = 0;
try
    waitfor(EDITGRID_FIG, 'UserData', 'Completed');
catch
    errCatch = 1;
end

if ishandle(EDITGRID_FIG)
    close(EDITGRID_FIG);
    grid_new=EDITGRID_DATA;
end

%%%%%%%%%%%%%%%%%%%%%%%%%%%%%%%%%%%%%%%%%%%%%

function KeyPress()

global EDITGRID_FIG EDITGRID_AXES
global EDITGRID_DATA EDITGRID_GRID

key = get(EDITGRID_FIG, 'CurrentCharacter');
switch key
case char(13)
    set(EDITGRID_FIG,'UserData','Completed');
       
case char(27)
    close(EDITGRID_FIG);
end

%%%%%%%%%%%%%%%%%%%%%%%%%%%%%%%%%%%%%%%%%%%%%%%%%

function ButtonUp

global EDITGRID_FIG EDITGRID_AXES
global EDITGRID_DATA EDITGRID_GRID
global EDITGRID_MODE

pt = get(EDITGRID_AXES, 'CurrentPoint');
x = pt(1,1);
y = pt(1,2);

row=[];
col=[];
for mrow=1:size(EDITGRID_DATA,1)
    for mcol=1:size(EDITGRID_DATA,2)
        if EDITGRID_DATA{mrow,mcol}.top < y & y < EDITGRID_DATA{mrow,mcol}.bottom &...
           EDITGRID_DATA{mrow,mcol}.left < x & x < EDITGRID_DATA{mrow,mcol}.right
            col=mcol;
            row=mrow;
        end
    end
end

if ~(isempty(row) | isempty(col))
    
    if EDITGRID_MODE(1)=='m' % metagrid
        set(EDITGRID_GRID{row,col},'EdgeColor','Red');
        rec=round(getrect(EDITGRID_FIG));
        if rec(3)==0 | rec(3)==0
            set(EDITGRID_GRID{row,col},'EdgeColor','Blue');
        else    
            set(EDITGRID_GRID{row,col},'Position',rec);
            set(EDITGRID_GRID{row,col},'EdgeColor','Blue');
            EDITGRID_DATA{row,col}.top=rec(2);
            EDITGRID_DATA{row,col}.bottom=rec(2)+rec(4)-1;
            EDITGRID_DATA{row,col}.left=rec(1);
            EDITGRID_DATA{row,col}.right=rec(1)+rec(3)-1;
        end        
    elseif EDITGRID_MODE(1)=='g' %grid
        
        global EDITGRID_SUBDATA EDITGRID_SUBGRID 
        
        erasegrid(EDITGRID_GRID);
        EDITGRID_SUBDATA = EDITGRID_DATA{row,col};
        EDITGRID_SUBGRID = drawgrid(EDITGRID_DATA{row,col}, 'Blue', true);
        EDITGRID_MODE = 'subgrid';
        set(EDITGRID_FIG,...
            'KeyPressFcn', 'editgrid(''SubKeyPress'')',...
            'WindowButtonDownFcn','',...
            'WindowButtonMotionFcn','',...
            'WindowButtonUpFcn','');
        errCatch = 0;
        
        try
            waitfor(EDITGRID_FIG, 'UserData', 'SubCompleted');
        catch
            errCatch = 1;
        end
        
        if ishandle(EDITGRID_FIG)
            erasegrid(EDITGRID_SUBGRID);
            if ~isempty(EDITGRID_SUBDATA)
                EDITGRID_DATA{row,col}=EDITGRID_SUBDATA;
            end;
            EDITGRID_GRID = drawgrid(EDITGRID_DATA,'Blue');
            set(EDITGRID_FIG, 'UserData', '',...
                'KeyPressFcn', 'editgrid(''KeyPress'')',...
                'WindowButtonUpFcn','editgrid(''ButtonUp'')');
            EDITGRID_MODE = 'grid';
        end            
    end
end

%%%%%%%%%%%%%%%%%%%%%%%%%%%%%%%%%%%%%%%%%%%%%

function SubKeyPress()

global EDITGRID_FIG 
global EDITGRID_SUBDATA EDITGRID_SUBGRID

key = get(EDITGRID_FIG, 'CurrentCharacter');
switch key
case char(13)
    EDITGRID_SUBDATA.rows=sort(EDITGRID_SUBDATA.rows);
    EDITGRID_SUBDATA.columns=sort(EDITGRID_SUBDATA.columns);
    set(EDITGRID_FIG,'UserData','SubCompleted');
    
case char(27)
    EDITGRID_SUBDATA=[];
    set(EDITGRID_FIG,'UserData','SubCompleted');
end

%%%%%%%%%%%%%%%%%%%%%%%%%%%%%%%%%%%%%%%%%%%%%

function SubButtonDown

global EDITGRID_FIG 
global EDITGRID_AXES
global EDITGRID_SUBDATA 
global EDITGRID_LINE
global EDITGRID_LINE_INDX 
global EDITGRID_LINE_HORZ

pt = get(EDITGRID_AXES, 'CurrentPoint');
x = pt(1,1);
y = pt(1,2);
EDITGRID_LINE = get(EDITGRID_FIG, 'CurrentObject');
EDITGRID_LINE_INDX = str2double(get(EDITGRID_LINE,'Tag'));
Xs = get(EDITGRID_LINE,'XData');
Ys = get(EDITGRID_LINE,'YData');
EDITGRID_LINE_HORZ = abs(Xs(1)-Xs(2)) > abs(Ys(1)-Ys(2));

set(EDITGRID_FIG, ...
    'WindowButtonUpFcn', 'editgrid(''SubButtonUp'')', ...
    'WindowButtonMotionFcn', 'editgrid(''SubButtonMove'')');


%%%%%%%%%%%%%%%%%%%%%%%%%%%%%%%%%%%%%%%%%%%%%

function SubButtonMove

global EDITGRID_AXES
global EDITGRID_SUBDATA 
global EDITGRID_LINE
global EDITGRID_LINE_INDX 
global EDITGRID_LINE_HORZ


pt = get(EDITGRID_AXES, 'CurrentPoint');
x = pt(1,1);
y = pt(1,2);

if EDITGRID_LINE_HORZ

    ox1 = EDITGRID_SUBDATA.left;
    ox2 = EDITGRID_SUBDATA.right;
    oy1 = EDITGRID_SUBDATA.rows(EDITGRID_LINE_INDX,1)+EDITGRID_SUBDATA.top-1;
    oy2 = EDITGRID_SUBDATA.rows(EDITGRID_LINE_INDX,2)+EDITGRID_SUBDATA.top-1;
    
    mult = (x - ox1) / (ox2 - ox1);
    dist = y - (1 - mult) * oy1 - mult * oy2; 
    new_y = [oy1 + (1 - mult) * dist, oy2 + mult * dist];
    set(EDITGRID_LINE, 'YData', new_y);
    
else
    ox1 = EDITGRID_SUBDATA.columns(EDITGRID_LINE_INDX,1)+EDITGRID_SUBDATA.left-1;
    ox2 = EDITGRID_SUBDATA.columns(EDITGRID_LINE_INDX,2)+EDITGRID_SUBDATA.left-1;
    oy1 = EDITGRID_SUBDATA.top;
    oy2 = EDITGRID_SUBDATA.bottom;

    mult = (y - oy1) / (oy2 - oy1);
    dist = x - (1 - mult) * ox1 - mult * ox2; 
    new_x = [ox1 + (1 - mult) * dist, ox2 + mult * dist];
    set(EDITGRID_LINE, 'XData', new_x);
end

%%%%%%%%%%%%%%%%%%%%%%%%%%%%%%%%%%%%%%%%%%%%%

function SubButtonUp

global EDITGRID_FIG 
global EDITGRID_AXES
global EDITGRID_SUBDATA 
global EDITGRID_LINE
global EDITGRID_LINE_INDX 
global EDITGRID_LINE_HORZ

pt = get(EDITGRID_AXES, 'CurrentPoint');
x = pt(1,1);
y = pt(1,2);

if EDITGRID_LINE_HORZ
    EDITGRID_SUBDATA.rows(EDITGRID_LINE_INDX, :)=get(EDITGRID_LINE, 'YData')-EDITGRID_SUBDATA.top+1;
else
    EDITGRID_SUBDATA.columns(EDITGRID_LINE_INDX, :)=get(EDITGRID_LINE, 'XData')-EDITGRID_SUBDATA.left+1;
end

set(EDITGRID_FIG, ...
    'WindowButtonUpFcn', '', ...
    'WindowButtonMotionFcn', '');
