# Supplementary material for: Simulation of microarray data with realistic characteristics
Source: BMC Bioinformatics. 2006 Jul 18;7:349. doi: 10.1186/1471-2105-7-349 (PMC1574357; doi:10.1186/1471-2105-7-349)
Supplement: Additional file 1 — Microarray simulation model. Matlab implementation of the microarray simulation model. [file 1471-2105-7-349-S1.gz › mamodel_20060511/mareader/erasegrid.m]

function erasegrid(handle)
% ERASEGRID(GRID_HANDLE) Removes grid from a figure
% 
% See also DRAWGRID
%

if strcmp(class(handle),'cell')
    for mrow=1:size(handle,1)
        for mcol=1:size(handle,2)
            if length(handle{mrow,mcol}.Hlines)==0
                continue
            end
            for h=1:length(handle{mrow,mcol}.Hlines)
                delete(handle{mrow,mcol}.Hlines(h));           
            end
            if length(handle{mrow,mcol}.Vlines)==0
                continue
            end
            for v=1:length(handle{mrow,mcol}.Vlines)
                delete(handle{mrow,mcol}.Vlines(v));
            end
        end
    end
else
    for h=1:length(handle.Hlines)
        delete(handle.Hlines(h));           
    end
    for v=1:length(handle.Vlines)
        delete(handle.Vlines(v));
    end
end
