# Supplementary material for: Simulation of microarray data with realistic characteristics
Source: BMC Bioinformatics. 2006 Jul 18;7:349. doi: 10.1186/1471-2105-7-349 (PMC1574357; doi:10.1186/1471-2105-7-349)
Supplement: Additional file 1 — Microarray simulation model. Matlab implementation of the microarray simulation model. [file 1471-2105-7-349-S1.gz › mamodel_20060511/mareader/findgrid.m]

function grid_data = findgrid(maimage, metagrid_data, fastmode)
% FINDGRID  Find grid rows and columns from a subgrid.
%
%   GRID_DATA FINDGRID(MAIMAGE, METAGRID_DATA) finds grids 
%   defined in METAGRID_DATA from microarray image MAIMAGE.
%
%   GRID_DATA FINDGRID(MAIMAGE, SUBGRID_DATA) finds a grid 
%   defined in SUBGRID_DATA from microarray image MAIMAGE.
%   
%   SUBGRID_DATA FINDGRID(SUBIMAGE, NUM_OF_SPOTS) finds one
%   grid from microarray subgrid image SUBIMAGE. Number of 
%   spots is a 2d vector whos first component holds number 
%   of rows and second number of columns. 
%
%   For more information about GRID_DATA, SUBGRID_DATA and 
%   METAGRID_DATA see HELP GRID_DATA.
%
%   See also FINDMETAGRID, DRAWGRID, EDITGRID

img=double(sum(maimage,3));
if nargin==3 & strcmp(fastmode,'fast')
    fastmode=true;
else
    fastmode=false;
end

%Selection depending on 2nd parameter:

    % Num_of_spots

    if strcmp(class(metagrid_data),'double') && length(metagrid_data)==2
        
        [rows,columns]=findgridfromsubgrid(sum(maimage,3), metagrid_data, fastmode);
        grid_data=struct('spots',metagrid_data,'top',1,'bottom',size(maimage,1),'left',1,'right',size(maimage,2),'rows',rows,'columns',columns);

    % One cell from a (meta)grid
    
    elseif ismetagrid({metagrid_data}) | isgrid({metagrid_data})
        
        cur = metagrid_data;      
        subgrid = img(cur.top:cur.bottom, cur.left:cur.right);
        [cur.rows, cur.columns] = findgridfromsubgrid(subgrid, metagrid_data.spots, fastmode);
        grid_data=cur;                   
        
    % Cell array of (meta)grid data
    
    elseif isgrid(metagrid_data) | ismetagrid(metagrid_data)

        if ~fastmode 
            disp('Processing all grids in the metagrid. May take couple of minutes.');
        end
        grid_data=cell(size(metagrid_data));
        for row=1:size(metagrid_data,1)
            for col=1:size(metagrid_data,2)
                cur=metagrid_data{row,col};
                subgrid=img(cur.top:cur.bottom,cur.left:cur.right);
                [cur.rows, cur.columns]=findgridfromsubgrid(subgrid, cur.spots, fastmode);
                grid_data{row,col}=cur;
            end
        end
        
    
    % Special operation
        
    elseif strcmp(metagrid_data,'one')

        if fastmode
            [first, last] = fastline(img);
        else
            [first, last] = bestline(img);
        end;
        
        grid_data=[first last];
        
    end

%End of Findgrid

function [outrow, outcol] = findgridfromsubgrid(grid, spots, fastmode)

        rows=gridmaximums(sum(grid,2),spots(1)); 
        cols=gridmaximums(sum(grid,1),spots(2));
        
        outrow=zeros(length(rows)-1,2);
        outcol=zeros(length(cols)-1,2);
        
        if fastmode
            for row=1:length(rows)-1
                [outrow(row,2),outrow(row,1)]=fastline(grid(rows(row):rows(row+1),:));
                outrow(row,:)=outrow(row,:)+rows(row)-1;
            end
            for col=1:(length(cols)-1)
                [outcol(col,1),outcol(col,2)]=fastline(grid(:,cols(col):cols(col+1)));
                outcol(col,:)=outcol(col,:)+cols(col)-1;
            end
        else
            for row=1:length(rows)-1
                [outrow(row,2),outrow(row,1)]=bestline(grid(rows(row):rows(row+1),:));
                outrow(row,:)=outrow(row,:)+rows(row)-1;
            end
            for col=1:(length(cols)-1)
                [outcol(col,1),outcol(col,2)]=bestline(grid(:,cols(col):cols(col+1)));
                outcol(col,:)=outcol(col,:)+cols(col)-1;
            end
        end
        
        
% End of Findgridfromsubgrid


function [first,last]=bestline(img)

    if size(img,1)<size(img,2)
        img=img';
        tra=true;
    else
        tra=false;
    end

    height=size(img,1);
    width=size(img,2);
    
    linesum=zeros(width);
    y=1:height;   
    
    for first=1:width
       for last=1:width
           x=round(first+(y-1)*(last-first)/(height-1));   
           linesum(first,last)=sum(img(y+(x-1)*height));
       end
    end
    
    if tra
        linesum=linesum';
    end;
    
    if width~=0
        [fi, la] = find(linesum == min(linesum(:)));
        first=round(median(fi));
        last=round(median(la));
    else 
        first=round(size(img,2)/2);
        last=first;
    end
 
%    DEMO
%    if rand(1)>0.5 
%        imshow(linesum);
%    end

        
% End of BestLine

function [first,last]=fastline(img)

    if size(img,1)<size(img,2)
        img=img';
        tra=true;
    else
        tra=false;
    end

    height=size(img,1);
    width=size(img,2);
    
    first=width/2;
    last=width/2;
    distance=width/4;
    
    y=1:height;
    linesum=sum(img,1);
    [center_s, center_x]=min(linesum);      
    
    angles=min(center_x-1, width-center_x);
    linesum=zeros(angles*2+1,1);
    linesum(angles+1)=center_s;
    for angle=1:angles
       x1 = round(center_x - angle + (y-1) * 2*angle/(height - 1));
       x2 = round(center_x + angle - (y-1) * 2*angle/(height - 1));
       linesum(angles+1-angle)=sum(img(round(y + (x1 - 1)*height)));
       linesum(angles+1+angle)=sum(img(round(y + (x2 - 1)*height)));
    end
    [min_val, ang] = min(linesum);
    min_angles = find(linesum==min_val);
    ang=round(median(min_angles));
       
    if isempty(angles)   
        first=center_x;
        last=center_x;
    else
        ang=ang-ang-1;
        first=center_x+ang;
        last=center_x-ang;
    end
    if isempty(center_x)
        first=round(width/2);
        last=round(width/2);
    end
    
    if tra
        tmp=first;
        first=last;
        last=tmp;
    end   
% End of FastLine

function [maximums]=gridmaximums(projection, spots)
% Estimates place of spot from a projection

    if (length(projection)<spots*2)
        disp('Requested number of spots can not exist');
        maximums=[];
        return
    end
    
    N=1000;
    % Select a frequency near frequency of spots 
    prospec = abs(fft(projection));
    roi = prospec(spots:round(spots*2.5));
    
    % Take the largest one to be used in bandpass filter 
    [val,maxfreq]=max(roi);
    ff=[1 2.3]*(maxfreq+spots)/length(prospec);
    if max(ff)>1
        disp('BUG: in findgrid.m line 231, frequencies should be in range [0,1] someone FIXME!')
        ff=ff/max(ff);
    end
    b=fir1(N, ff, 'bandpass');
    ps=N/2+1;

    % Handle both directions of projection vector 
    % to a build filter without delay.
    d=size(projection);
    if d(1)==1
        s=[projection, zeros(1,ps-1)];
        d=2;
    elseif d(2)==1
        s=[projection; zeros(ps-1,1)];
        d=1;
    else
        error('First parameter must be a vector');
    end
    f = filter(b,1,s);
    s = f(ps:end);

    %Find maximums from the filtered signal    
    ds=diff(s);
    ids=cat(d, -1,ds);
    dsi=cat(d, ds,1);

    %Select maximums that correlate most with grid size
    all_maxi=find((dsi<0 & ids>0 | ids==0) & s>0);
    gmodel=ones(spots,1);
    gxcorr=conv(projection(all_maxi),gmodel);
    [val,ind]=max(gxcorr(spots:(end-spots+1)));    
    maximums=all_maxi(ind:(ind+spots-1));
    
    if length(maximums)~=0
        %Add borders as maximum distance of the grid
        dist=ceil(max(maximums(2:end)-maximums(1:(end-1)))/2);
        begb=max(1,maximums(1)-dist+1);
        endb=min(length(projection),maximums(end)+dist);

        %And expand them until a local minimum is found
        while begb>1 & projection(begb)>projection(begb-1)
            begb=begb-1;
        end
        while projection(begb+1)<=projection(begb)
            begb=begb+1;
        end
        while endb<length(projection) & projection(endb)>projection(endb+1)
            endb=endb+1;
        end
        while projection(endb-1)<=projection(endb)
            endb=endb-1;
        end
        maximums=cat(d, begb, maximums, endb);
    else
        disp('WARNING: Can not find a grid.');
    end
    
% DEMO
%     if (rand(1)>.85)
%            figure;
%            plot(projection,'blue');
%            hold on;
%            plot(s,'green');
%            plot(maximums, projection(maximums), 'xred');
%        end    
    
% end of gridmaximums
