# Supplementary material for: Simulation of microarray data with realistic characteristics
Source: BMC Bioinformatics. 2006 Jul 18;7:349. doi: 10.1186/1471-2105-7-349 (PMC1574357; doi:10.1186/1471-2105-7-349)
Supplement: Additional file 1 — Microarray simulation model. Matlab implementation of the microarray simulation model. [file 1471-2105-7-349-S1.gz › mamodel_20060511/mareader/findmetagrid.m]

function metagrid = findmetagrid(maimage, grids, spots)
% FINDMETAGRID  Find grids from metagrid.
%
%   METAGRID_DATA = FINDMETAGRID(MAIMAGE, GRIDS, SPOTS) 
%   finds number of metagrids defined in 2d vector GRIDS. 
%   Number of spots is used to find the grids and the
%   number will be stored inside METAGRID_DATA.
%
%   INPUT:
%       GRIDS is a 2 component vector
%           1st component is number of metagrid rows
%           2st component is number of metagrid columns
%
%       SPOTS is a 2 component vector
%           1st component is number of spot rows
%           2st component is number of spot columns
%
%   OUTPUT:
%       METAGRID_DATA is a cell array of structured 
%       data. For more information see GRID_DATA.
%
%   See also FINDMETAGRID, DRAWGRID, CALLSPOTS.

    img=sum(maimage,3);
    rows=metagridminimums(double(sum(img,2)), grids(1), spots(1));
    cols=metagridminimums(double(sum(img,1)), grids(2), spots(2));
    
    metagrid=cell(grids);
    for row=1:grids(1)
        for col=1:grids(2)
            metagrid{row,col} = ...
               struct( 'spots', spots, ...
                       'top', rows(row), 'bottom', rows(row+1), ...
                       'left', cols(col), 'right', cols(col+1) ); 
        end
    end
    
% end of findmetagrid

function filtered=metagridfilter(projection,grids,spots);

    % Separate grids from their borders
    
    N=1000;
    MinFreq=grids/length(projection);
    MaxFreq=grids*spots/length(projection);
    ps=N/2+1;
    b=fir1(N,[MinFreq/3 MaxFreq*1.8],'bandpass',triang(N+1));

    % Next is to handle both projection directions  
    % and build up a filter without group delay
    
    d=size(projection);
    if d(1)==1
        a=zeros(1,ps);
        d=2;
    else 
        if d(2)==1
            a=zeros(ps,1);
            d=1;
        end
    end
    s=cat(d,projection-max(projection),a);
    f=filter(b,1,s);
    filtered=f(ps:length(s));
        
% End of MetagridFilter

function minimums=metagridminimums(projection, grids, spots);

    % Find local minimum areas from a filtered metagrid projection

    filtered=metagridfilter(projection,grids,spots);
    [hole_begs,hole_ends]=minareas(filtered,grids+1);

    minimums=zeros(grids,1);
    
    % Select median of smallest projection values under minimum areas

    for n=1:length(hole_begs)
        hole=projection(hole_begs(n):hole_ends(n));
        mind=find(hole==min(hole));
        if mod(length(mind),2)==1
            mind=median(mind);
        else
            mind=median(mind(2:end));       
        end    
        minimums(n)=mind+hole_begs(n)-1;      
    end;

    mina=ones(length(filtered),1)*max(filtered);
    for ind=1:length(hole_begs)
        mina(hole_begs(ind):hole_ends(ind))=min(filtered);
    end;
 
%   DEMO
%    figure;
%    plot(projection, 'blue');
%    hold on;
%    plot(filtered,'green');
%    plot(mina,'red');
%    plot(minimums,projection(minimums),'ored');
    
% End of MetagridMinumums

function [hole_begs, hole_ends]=minareas(signal,holes)
% Finds local minimums number of holes from signal 
    if length(signal)==0  | holes<1
        hole_begs=[];
        hole_ends=[];
        return;
    end

    %take a global minimum
    [min_value, hole_center]=min(signal);
    hole_beg = hole_center;
    hole_end = hole_center;  
    beg_moves=true; 
    end_moves=true; 

    %expand it (minimum -> hole)  
    while( beg_moves | end_moves )   
        if beg_moves & hole_beg>1 
            hole_beg=hole_beg-1;
        end;
        if end_moves & hole_end<length(signal)
           hole_end=hole_end+1;
        end;    
        beg_mean=mean(signal(1:hole_beg));
        end_mean=mean(signal(hole_end:end));
        hole_mean=mean(signal((hole_beg):(hole_end)));   
        beg_value=signal(hole_beg);
        end_value=signal(hole_end);
        beg_moves =(abs(beg_value-beg_mean) > abs(beg_value-hole_mean));
        end_moves =(abs(end_value-end_mean) > abs(end_value-hole_mean));   
    end;
 
    %process both sides of the hole recursively
    notspace=length(signal)-(hole_end-hole_beg);
    beg_holes=(holes-.45)*(hole_beg-1)/notspace; %recursion ends when beg_holes<1
    end_holes=(holes-.45)*(length(signal)-hole_end+1)/notspace; % and end_holes<1
    [BB, BE] = minareas(signal(1:(hole_beg-1)),beg_holes);
    [EB, EE] = minareas(signal((hole_end+1):end),end_holes);
    EB=EB + hole_end;
    EE=EE + hole_end;

    %return requested number of holes in order 
    hole_begs=[BB hole_beg EB];
    hole_ends=[BE hole_end EE];
    
%   [holes, size(hole_begs,2)] DEBUG
    
% End of MinAreas
