# Supplementary material for: Simulation of microarray data with realistic characteristics
Source: BMC Bioinformatics. 2006 Jul 18;7:349. doi: 10.1186/1471-2105-7-349 (PMC1574357; doi:10.1186/1471-2105-7-349)
Supplement: Additional file 1 — Microarray simulation model. Matlab implementation of the microarray simulation model. [file 1471-2105-7-349-S1.gz › mamodel_20060511/mareader/grid_data.m]

%   METAGRID = cell array of
%       struct (   
%           'spots'     Number of spots [vertically, horizontally]
%           'top'       Highest corner of the subgrid 
%           'right'     Right most corner of the subgrid
%           'bottom'    Lowest corner of the subgrid
%           'left'      Left most corner of the subgrid
%              )
%
%   SUBGRID_DATA = 
%       struct ( 
%           'spots'     Number of spots [vertically, horizontally]
%           'top'       Highest corner of the subgrid 
%           'right'     Right most corner of the subgrid
%           'bottom'    Lowest corner of the subgrid
%           'left'      Left most corner of the subgrid
%           'rows'      [row_begins, row_ends] Nx2 Matrix
%           'columns'   [col_begins, col_ends] Nx2 Matrix
%              )
%
%    GRID_DATA = cell array of SUBGRID_DATA
%
%   See also SIMPLEGRID
%
help grid_data
