# Supplementary material for: Simulation of microarray data with realistic characteristics
Source: BMC Bioinformatics. 2006 Jul 18;7:349. doi: 10.1186/1471-2105-7-349 (PMC1574357; doi:10.1186/1471-2105-7-349)
Supplement: Additional file 1 — Microarray simulation model. Matlab implementation of the microarray simulation model. [file 1471-2105-7-349-S1.gz › mamodel_20060511/mareader/ismetagrid.m]

function bool=ismetagrid(grid_data)

if ~strcmp(class(grid_data),'cell') 
    bool=false;
    return
end

if isfield(grid_data{1,1},'top') & ...
   isfield(grid_data{1,1},'bottom') & ...
   isfield(grid_data{1,1},'left') & ...
   isfield(grid_data{1,1},'right') & ...
   ~isfield(grid_data{1,1},'rows') & ...
   ~isfield(grid_data{1,1},'columns')

    bool=true;
else
    bool=false;
end
