# Supplementary material for: Simulation of microarray data with realistic characteristics
Source: BMC Bioinformatics. 2006 Jul 18;7:349. doi: 10.1186/1471-2105-7-349 (PMC1574357; doi:10.1186/1471-2105-7-349)
Supplement: Additional file 1 — Microarray simulation model. Matlab implementation of the microarray simulation model. [file 1471-2105-7-349-S1.gz › mamodel_20060511/mareader/samesize.m]

function [in_image]= samesize(in_image, size_im );
%===================================================
% function [in_image]= samesize(in_image, size_im );
%
% makes in_image to same size as size_im 
% help function needed in spot segmentation
% author: Raija Lehto
% date: 5.11.2003
%====================================================
[r,c]=size(in_image);
[mr,nc]=size(size_im);
if mr > r 
     for k=1:(mr-r),
      in_image(r+k,1:c)=0;
      end
end
if nc > c
    
    for k=1:(nc-c),
         in_image(1:mr,c+k)=0;
   end
end
