# Supplementary material for: Simulation of microarray data with realistic characteristics
Source: BMC Bioinformatics. 2006 Jul 18;7:349. doi: 10.1186/1471-2105-7-349 (PMC1574357; doi:10.1186/1471-2105-7-349)
Supplement: Additional file 1 — Microarray simulation model. Matlab implementation of the microarray simulation model. [file 1471-2105-7-349-S1.gz › mamodel_20060511/mareader/segmentation.m]

function [s, bc,spot]=segmentation(R,edgemethod,tresh)
%==================================================
% function [s, bc,spot]=segmentation(R,edgemethod,tresh)
%
% input : 
%    Red, Green or Blue image  -- R
%   'Prewitt' is the only method  -- egdemethod
% output: 
%   spot - s (vector)
%   background - bc (vector)
%
%   functions: edges
%             samesize
%
%   author: Raija Lehto
%   date: 25.11.2003
%   modified: 2.12.2003
%==================================================
% 
%===============================================
[spotreg,x,y]=edges(R,'Prewitt',tresh);

%===========================================
% spot region same size as the original image
%===========================================
spotreg=samesize(spotreg ,R);

%===========================================
% spot segmentation
%===========================================
spot=spotreg.*R;                        

%===========================================
% extracting zeros for spot ID calculations
%===========================================
[i,j,s] = find(spot);     

%===========================================
% the background extraction  
%===========================================

background=R-spot; 

%===========================================
% extracting zeros for background ID calculations
%===========================================
[row,col,bc]=find(background);

if isempty(bc)
    [m,n]=size(background);
    bc=zeros(m*n,1);
end
