# Supplementary material for: Simulation of microarray data with realistic characteristics
Source: BMC Bioinformatics. 2006 Jul 18;7:349. doi: 10.1186/1471-2105-7-349 (PMC1574357; doi:10.1186/1471-2105-7-349)
Supplement: Additional file 1 — Microarray simulation model. Matlab implementation of the microarray simulation model. [file 1471-2105-7-349-S1.gz › mamodel_20060511/mareader/spots.m]

function[If_SpotR]=spots(maimage,subgrid,channels)
%==========================================================
% function[If_SpotR ]=spots(maimage,subgrid,channels)
% 
%  Calculates spot index values for one subgrid.
%  The subgrid is proceeded from left to right for every row.
%  
%   
%  input:
%            subimage from metagrid  ---- maimage
%            gridpoints:
%                  rows    ---- subgrid(:,:,1)
%                  columns ---- subgrid(:,:,2)
%           channels   --image colour channels 
%  output : 
%           contains index value vectors.
%           of one big cell array of them.
%          
%  
% 
%  other functions: segmentation
%                   -graythresh --Matlab function, version 6.5.1 
%
%               
%  author: Raija Lehto
%  date : 10.11.2003
%  modified: 5.12.2003
%  editor: Juho Lahti
%  modified: 5.2.2003
%
%  modified : 14.2.2004 by Raija Lehto
%==========================================================


    if (nargin==3)
        dims=channels;
    else
        dims=2;
    end
    
    rows=size(subgrid,1);
    cols=size(subgrid,2);
    img=im2double(maimage);
    output=cell(rows-1,cols-1,dims);
    for row=1:(rows-1)
        for col=1:(cols-1)
            spot=img(subgrid(row,col,1):subgrid(row+1,col,1), ...
                     subgrid(row,col,2):subgrid(row,col+1,2), :);
            %figure
            %imshow(spot,[]);
            %hold on;
            %plot(subgrid(row,col,2), subgrid(row,col,1),'ored');
            for dim=1:dims
                ch=spot(:,:,dim);
                if prod(size(ch))==0
                    % if grid alignment has failed there's nothing we can do
                    output{row,col,dim}=struct('Background_med',NaN, ...
                                               'Spot_median',NaN, ...
                                               'Spot_Background',NaN, ...
                                               'MLE_background',NaN, ...
                                               'MLE_spot',NaN, ...
                                               'Min_background',NaN, ...
                                               'Max_background',NaN, ...
                                               'Min_spot',NaN, ...
                                               'Max_spot',NaN);
                else
                    level=graythresh(ch);
                    [signal, background]=segmentation(ch,'Prewitt',level);
                    output{row,col,dim}=Spot_index(signal, background);
                end
            end
        end
    end
    If_SpotR=output;


function [Q]=Spot_index(spot, back) 
  %========================================================================
  % input spot 
  %       back --background
  %
  % output -- different index values
  %   Q=struct('Background_med',Bc_med,'Spot_median',Spot_med,'Spot_Background',
  %   If_Spot,'MLE_background',Bc_MLE,'MLE_spot',Spot_MLE);
  % 
  %  --different index values
  %
  %========================================================================
  % author Raija Lehto
  % 5.12.2003
  % 
  %========================================================================
   
   
   if ~isempty(spot) & ~isempty(back)
       
		Bc_med=median(back);
		Spot_med=median(spot);
		If_Spot=Spot_med-Bc_med;   
        Bc_Min=min(back);
        Spot_Min=min(spot);
        Bc_Max=max(back);
        Spot_Max=max(spot);
%=============================================
% MLE estimate with 95% confidence intervals
%=============================================
		Bc_MLE=unifit(back);
		Spot_MLE=unifit(spot);
       
    elseif ~isempty(spot) & isempty(back)
%==============================================
% All spot, no background
%==============================================
        Spot_med=median(spot);
        If_Spot=3;
        Bc_med=-1;
        Spot_MLE=unifit(spot);
        Bc_MLE=-1;
        Bc_Min=-1;
        Spot_Min=min(spot);
        Bc_Max=-1;
        Spot_Max=max(spot);
    elseif isempty(spot) & ~isempty(back)   
%==============================================
% All background, no spot
%==============================================
        Spot_med=-1;
        Bc_med=median(back);
        If_Spot=-1;
        Bc_MLE=unifit(back);
        Spot_MLE=-1;
        Bc_Min=min(back);
        Spot_Min=-1;
        Bc_Max=max(back);
        Spot_Max=-1;
  end
 Q=struct('Background_med',Bc_med,'Spot_median',Spot_med,'Spot_Background',If_Spot,'MLE_background',Bc_MLE,'MLE_spot',Spot_MLE,'Min_background',Bc_Min,'Max_background',Bc_Max,'Min_spot',Spot_Min,'Max_spot',Spot_Max);
