# Supplementary material for: Simulation of microarray data with realistic characteristics
Source: BMC Bioinformatics. 2006 Jul 18;7:349. doi: 10.1186/1471-2105-7-349 (PMC1574357; doi:10.1186/1471-2105-7-349)
Supplement: Additional file 1 — Microarray simulation model. Matlab implementation of the microarray simulation model. [file 1471-2105-7-349-S1.gz › mamodel_20060511/mareader/test.m]

close all;
clear all;

%img = imread('images/3x4_10x10.tif');
%metagrid_data = findmetagrid(img, [3 4], [10 10]);
img = imread('images/8x4_29x29.tif');
metagrid_data = findmetagrid(img, [8 4], [29 29]);

% figure;
% imshow(img,'notruesize');
% drawgrid(metagrid_data);

metagrid_data=editgrid(img, metagrid_data);

grid_data = findgrid(img, metagrid_data); %, 'fast');

% figure;
% imshow(img,[],'notruesize');
% drawgrid(grid_data,'white');

new_grid = editgrid(img, grid_data);

spot_data = callspots(img, {new_grid{1,1}});

no_spot1_r = spot_data{1,1}{1,1,1}  
no_spot2_g = spot_data{1,1}{1,1,2}  

green_spot_r = spot_data{1,1}{10,1,1} 
green_spot_g = spot_data{1,1}{10,1,2}

yellow_spot_r = spot_data{1,1}{10,10,1}
yellow_spot_g = spot_data{1,1}{10,10,2}

red_spot_r = spot_data{1,1}{1,10,1}
red_spot_g = spot_data{1,1}{1,10,2}
