# Supplementary material for: Simulation of microarray data with realistic characteristics
Source: BMC Bioinformatics. 2006 Jul 18;7:349. doi: 10.1186/1471-2105-7-349 (PMC1574357; doi:10.1186/1471-2105-7-349)
Supplement: Additional file 1 — Microarray simulation model. Matlab implementation of the microarray simulation model. [file 1471-2105-7-349-S1.gz › mamodel_20060511/misc/output2matrix.m]

function M=output2matrix(o,slide);
    i=slide;
%    for i=1:length(o) % all slides
for l=1:size(o{i},2) % all columns
    for m=1:size(o{i},1) % all rows
        for n=1:size(o{i},3) % all channels
            idx=size(o{i},1)*(l-1)+m;
%            M(idx,n)=o{i}{l,m,n}.Spot_median; 
%            M(idx,n)=o{i}{l,m,n}.Max_spot; 
            M(idx,n)=o{i}{l,m,n}.MLE_spot; 
        end
    end
end


%end
