# Supplementary material for: Simulation of microarray data with realistic characteristics
Source: BMC Bioinformatics. 2006 Jul 18;7:349. doi: 10.1186/1471-2105-7-349 (PMC1574357; doi:10.1186/1471-2105-7-349)
Supplement: Additional file 1 — Microarray simulation model. Matlab implementation of the microarray simulation model. [file 1471-2105-7-349-S1.gz › mamodel_20060511/misc/drornoisemodel.m]

function d=drornoisemodel(data,noiseopt,genes)
    
    if size(data,3)>1
        disp('Warning: You are using Dror model for data other than ratios!')
        disp('Code will run, but the generated data will probably not be')
        disp('biologically meaningfull!')
    end
    
    names=names2numbers(genes);
    ugenes=unique(names); %requires names to be numbers
    
    D=data;
    for i=1:size(data,3)
        
        %names \in [1,max_genes]
	% a=randn(size(unique(names))) % length(unique(names))==max_genes
	%noise=a(names); ????

        data=D(:,:,i);
        %g*(xi*t)+f+e
        % dunno what xi should be...
        % At least it is gene specific
        xi=randn(length(ugenes),1)*sqrt(noiseopt.model.drorxivar)+noiseopt.model.drorxibias;
        xi=repmat(xi(names,:),1,size(data,2));
        x=xi.*data;
        
        % f is gene specific bias
        f=noiseopt.model.drorfmean+sqrt(noiseopt.model.drorfvar)*rand(length(ugenes),1);
        f=repmat(f(names,:),1,size(data,2));
        
        % e is gene and chip specific
        in=x; % what should this be ??
        e=laplacian(in,noiseopt.model.drorse,noiseopt.model.droralphae);
        
        % g is gene and chip specific
        g=lognormal(noiseopt.model.drorgmean,noiseopt.model.drorgvar,data,names);
        
        d(:,:,i)=g.*x+f+e;
    end
    
    
function e=laplacian(in,se,alphae)
    
    e=exp(-abs(in/se).^alphae);
    %    C=max(e); %% WHAT should this be????
    %    e=e/C;

    
% we use log2     
function g=lognormal(gmean, gvar,data,names)
    ugenes=unique(names);
    g1=2.^(randn(length(ugenes),size(data,2))*sqrt(gvar)+gmean);
    g=g1(names,:);
