# Supplementary material for: Simulation of microarray data with realistic characteristics
Source: BMC Bioinformatics. 2006 Jul 18;7:349. doi: 10.1186/1471-2105-7-349 (PMC1574357; doi:10.1186/1471-2105-7-349)
Supplement: Additional file 1 — Microarray simulation model. Matlab implementation of the microarray simulation model. [file 1471-2105-7-349-S1.gz › mamodel_20060511/misc/ellipse.m]

% function [im]=ellipse(B,A)
% 
%   B = ellipse width 
%   A = ellipse height 
% 
%   im is an image, size of [B,A]
% 
% This is a buggy implementation with small B and A values! 
% FIXME!

function [im]=ellipse(B,A)
    
    % check some special cases, where drawellipse fails
    % someone FIXIT!
    % These problems are mainly due to the limited (pixel) precision
    if B==0 | A==0 
        im=zeros(B,A);
    elseif B==2 
        im=ones(B,A);
        im(:,floor(A/2)+1)=0;
    elseif A==2 
        im=ones(B,A);
        im(:,A)=0;    
    elseif B==3 & A==3
        im=ones(B,A);
        im(2,1)=0;
        im(:,2)=0;
        im(2,3)=0;
    elseif B==4 & A==4
        im=ones(B,A);
        im(2:3,1)=0;
        im(:,2:3)=0;
        im(2:3,4)=0;    
    elseif B==4 % works better this way
        im=drawellipse(A,B)';
    else % drawellipse should work for other cases ;-)   
        im=drawellipse(B,A);
    end
    
    im=imfill(~im,'holes');
    im=double(~im);
    
    
function im=drawellipse(B,A)    
    imdim=[B,A]; 
    rb=(B/2);
    ra=(A/2);
    center=ceil([rb, ra]);
    
    im=ones(imdim);
    % draw 1/4 of an ellipse
    for i=0:1/(max(B,A)*10):pi/2 % This indexing could be done more smartly
        r=sqrt((rb^2*ra^2)/(rb^2*cos(i)^2+ra^2*sin(i)^2));
        %        e=sqrt(ra-rb^2/ra^2);
        %        r=ra*sqrt((1-e^2)/(1-e^2*cos(i)^2));
        
        x=floor(r*cos(i)); % horizontal
        y=floor(r*sin(i)); % vertical
        if abs(y)>floor(rb) 
            disp('FIXME: bug in ellipse code!')
            y=sign(y)*floor(rb);
        end
        if abs(x)>floor(ra) 
            x=sign(x)*floor(ra);
            disp('FIXME: Bug in ellipse code!')
        end
        
        im(center(1)+y,center(2)+x)=0;      
    end
    
    % make copies of 1/4 ellipse that where drawn
    if mod(rb,1)~=0 %rb is not integer
        hidx=ceil(B/2);
        hsidx=hidx;
    else
        hidx=B/2+1;
        hsidx=hidx-1;
    end
    if mod(ra,1)~=0 
        widx=ceil(A/2);
        wsidx=widx;
    else
        widx=A/2+1;
        wsidx=widx-1;
    end
    
    im(hidx:end,1:wsidx)=fliplr(im(hidx:end,widx:end));
    im(1:hsidx,:)=flipud(im(hidx:end,:));
    
