# Supplementary material for: Simulation of microarray data with realistic characteristics
Source: BMC Bioinformatics. 2006 Jul 18;7:349. doi: 10.1186/1471-2105-7-349 (PMC1574357; doi:10.1186/1471-2105-7-349)
Supplement: Additional file 1 — Microarray simulation model. Matlab implementation of the microarray simulation model. [file 1471-2105-7-349-S1.gz › mamodel_20060511/misc/harteminknoisemodel.m]

function d=harteminknoisemodel(data,noiseopt,genes)
    % Model is for affymetrix slides
    % presented in paper:
    % "Maximum likelihood estimation of optimal scaling factors 
    % for expression array normalization" by Alexander J. Hartemink
    
    % in log scale for expressions:
    % d=mu_i+rho_j+e_ij ; j=chip, i=gene  
    % d~N(mu+rho,\sigma^2)
    
    names=names2numbers(genes);
    ugenes=unique(names); %requires names to be number
    
    D=data;
    for i=1:size(data,3)
        data=D(:,:,i);
        % data to log scale
        mu=tolog(data);
        % chip specific bias, normally distributed
        rho=noiseopt.model.rhomean+sqrt(noiseopt.model.rhovar)*randn(1,size(mu,2));
        rho=repmat(rho,size(mu,1),1);

        % noise variance, different for each gene
        sigma1=rand(length(ugenes),1)*noiseopt.model.sigmarange;
        sigma=repmat(sigma1(names,:),1,size(mu,2));

        %error is drawn from normal distribution with variance sigma
        y=(mu+rho)+sqrt(sigma).*randn(size(mu));
        % back to linear scale
        d(:,:,i)=tolinear(y);
    end
    
    
