# Supplementary material for: Simulation of microarray data with realistic characteristics
Source: BMC Bioinformatics. 2006 Jul 18;7:349. doi: 10.1186/1471-2105-7-349 (PMC1574357; doi:10.1186/1471-2105-7-349)
Supplement: Additional file 1 — Microarray simulation model. Matlab implementation of the microarray simulation model. [file 1471-2105-7-349-S1.gz › mamodel_20060511/misc/hemnoisemodel.m]

function d=hemnoisemodel(data,noiseopt,genes)
    % This is for cdna data
    % Implementation based on:
    %   H. Cho and J.K. Lee 
    %    "Bayesian Hierarchical Error Model for Analysis of Gene Expression Data"
    % Information available also in:
    %   R. Gottardo et al. 
    %    "Robust Estimation of cDNA Microarray Intensities with Replicates"
    %   P. Broet et al. 
    %    "Bayesian Hierarchical Model for Identifying Changes 
    %     in Gene Expression from Microarray Experiments"
    
    % y=X+e
    % X=mu+g_i+c_j+r_i,j+b_i,j,k
    
    names=names2numbers(genes);
    ugenes=unique(names); %requires names to be numbers
    
    D=data;
    for i=1:size(data,3)
        data=D(:,:,i);
        % data to log scale
        mu=tolog(data);
           
        g1=sqrt(noiseopt.model.varg)*randn(length(ugenes),1);
        g=repmat(g1(names,:),1,size(mu,2));
        
        c=sqrt(noiseopt.model.varc)*randn(1,size(mu,2));
        c=repmat(c,size(mu,1),1);
        
        r1=sqrt(noiseopt.model.varr).*randn(length(ugenes),size(mu,2));
        r=r1(names,:);
        b1=sqrt(noiseopt.model.varb).*randn(length(ugenes),size(mu,2));
        b=b1(names,:);
        e1=sqrt(noiseopt.model.vare).*randn(length(ugenes),size(mu,2));
        e=e1(names,:);
        
        X=mu+g+c+r+b;
        y=X+e;
        
        % back to linear scale
        d(:,:,i)=tolinear(y);
    end
    
