# Supplementary material for: Simulation of microarray data with realistic characteristics
Source: BMC Bioinformatics. 2006 Jul 18;7:349. doi: 10.1186/1471-2105-7-349 (PMC1574357; doi:10.1186/1471-2105-7-349)
Supplement: Additional file 1 — Microarray simulation model. Matlab implementation of the microarray simulation model. [file 1471-2105-7-349-S1.gz › mamodel_20060511/misc/imagegrid.m]

% based on grid data, draw gridlines to image
function im=imagegrid(im,grid_data)
    
    for i=1:size(grid_data,1)
        for k=1:size(grid_data,2)
        for j=1:length(grid_data{i,k}.rows)
            im=drawline(im,grid_data{i,k}.left,grid_data{i,k}.right, ...
                        grid_data{i,k}.top+grid_data{i,k}.rows(j,1), ...
                        grid_data{i,k}.top+grid_data{i,k}.rows(j,2),'hor');
        end 
        for j=1:length(grid_data{i,k}.columns)
            im=drawline(im,grid_data{i,k}.top,grid_data{i,k}.bottom, ...
                        grid_data{i,k}.left+grid_data{i,k}.columns(j,1), ...
                        grid_data{i,k}.left+grid_data{i,k}.columns(j,2),'ver');
        end         
        end
        
    end
    
    
function im=drawline(im,x1,x2,y1,y2,direction);
    
    xline=x1:1:x2;
    if strcmp(direction,'hor')
        yline=round(interp1([x1,x2],[y1,y2],xline));
    else
        tline=round(interp1([x1,x2],[y1,y2],xline));
        yline=xline;
        xline=tline;
    end
        
    for i=1:length(xline)
        im(yline(i),xline(i),:)=1;
    end
    
