# Supplementary material for: Simulation of microarray data with realistic characteristics
Source: BMC Bioinformatics. 2006 Jul 18;7:349. doi: 10.1186/1471-2105-7-349 (PMC1574357; doi:10.1186/1471-2105-7-349)
Supplement: Additional file 1 — Microarray simulation model. Matlab implementation of the microarray simulation model. [file 1471-2105-7-349-S1.gz › mamodel_20060511/misc/optparamcheck.m]

%%%%%%%%%%%%%%%%%%%%%%%%%%%%%%%%%%%%%%%%%%%%%%%%%%%%%%%%%%%%%%%%%%%%%%%%%%%%%
% this checks that parameters that where set are valid
function opt=optparamcheck(opttype,opt,varargin);
    if strcmp(opttype,'opt')
        % How namy slides are generated 
        % if isempty(opt.numberofslides) length(DATA.time) slides are generated
        
        if (opt.numberofslides~=length(opt.sampletimepoints)) & ...
                ~isempty( opt.numberofslides)
                error(['Number of slides and number of sample time points',...
                       'does not match!'])
        end
        
    %%%%%%%%%%%%%%%%%%%% Noise options %%%%%%%%%%%%%%%%%%%%%%%%%%%%%%%%%%%%%%
    elseif strcmp(opttype,'noiseopt')
        
        if opt.nonoise==1 
            disp('nonoise option set, noisemodel will not be applied')
        end
        
    %%%%%%%%%%%%%%%%%%% Slide options %%%%%%%%%%%%%%%%%%%%%%%%%%%%%%%%%%%%%%%
    elseif strcmp(opttype, 'slideopt') 
        DATA=varargin{1};
        
        if opt.spots<size(DATA.noisydata{1},1);
            disp('Data contains more values than there are spots specified!')
            opt.spots = size(DATA.noisydata{1},1);
            disp(['Setting: slideopt.spots=size(DATA.noisydata{1},1)=', ...
                        num2str(opt.spots)])
        end
        if opt.height*opt.width<opt.spots
            disp(['Height and width of the slide do not match for ', ...
                  'number of spots!'])
            opt.height = ceil(sqrt(opt.spots));
            opt.width = ceil(sqrt(opt.spots));
            disp(strcat('Setting: slideopt.height=',num2str(opt.height), ...
                        ', slideopt.width=',num2str(opt.width))); 
        end
        
        
    %%%%%%%%%%%%%%%%%%% Hybridization options %%%%%%%%%%%%%%%%%%%%%%%%%%%%%%%
    elseif strcmp(opttype,'hybridopt')
        % nothing to check
        
    %%%%%%%%%%%%%%%%%%% scanner options %%%%%%%%%%%%%%%%%%%%%%%%%%%%%%%%%%%%%
    elseif strcmp(opttype,'scanopt')
        % nothing to check 
    else
        error('Unknown option type!')
    end
