# Supplementary material for: Simulation of microarray data with realistic characteristics
Source: BMC Bioinformatics. 2006 Jul 18;7:349. doi: 10.1186/1471-2105-7-349 (PMC1574357; doi:10.1186/1471-2105-7-349)
Supplement: Additional file 1 — Microarray simulation model. Matlab implementation of the microarray simulation model. [file 1471-2105-7-349-S1.gz › mamodel_20060511/misc/importnetworkdata.m]

load /home/nykter/in/ANG_data.mat

%time=timePoints_original(1:35);
tstart=timePoints_original(1);
tend=timePoints_original(end);
tintv=min(diff(timePoints_original));
time=tstart:tintv:tend;

con_orig=interp1(timePoints_original,concentrations_original,time);
con_1rand=interp1(timePoints_1_random_knock,concentrations_1_random_knock,time);
%con_1rand=interp1(timePoints_10_random_knocks,concentrations_10_random_knocks,time);

data{1}=con_orig';
data{2}=con_1rand';

genes=1:size(data,1);
name='original vs. 1 random knock';
type='expressions';
scale='linear';

save datasets/simnetwork_orig_vs_1_random_knock.mat data time genes name type scale
%save datasets/simnetwork_orig_vs_10_random_knock.mat data time genes name type scale
