# Supplementary material for: Simulation of microarray data with realistic characteristics
Source: BMC Bioinformatics. 2006 Jul 18;7:349. doi: 10.1186/1471-2105-7-349 (PMC1574357; doi:10.1186/1471-2105-7-349)
Supplement: Additional file 1 — Microarray simulation model. Matlab implementation of the microarray simulation model. [file 1471-2105-7-349-S1.gz › mamodel_20060511/misc/compareratios.m]

function l=compareratios(o,noisydata,slide)
    n=noisydata.noisydata{slide}(:,1)./noisydata.noisydata{slide}(:,2);
    M=output2matrix(o,slide);
    m=M(:,1)./M(:,2);
    m=m(1:length(n));
    l=[m,n];
