# Supplementary material for: Simulation of microarray data with realistic characteristics
Source: BMC Bioinformatics. 2006 Jul 18;7:349. doi: 10.1186/1471-2105-7-349 (PMC1574357; doi:10.1186/1471-2105-7-349)
Supplement: Additional file 1 — Microarray simulation model. Matlab implementation of the microarray simulation model. [file 1471-2105-7-349-S1.gz › mamodel_20060511/misc/names2numbers.m]

%function transforms cellarray list of names to vector of numbers
% where one number corresponds to each name.

function num=names2numbers(names)
    if ~isstr(names{1})
        for i=1:length(names);
            names{i}=num2str(names{i});
        end
    end
    [b,i,j]=unique(names);
    n=1:length(b);
    num=n(j);
    
    %% debug
    if length(num)~=length(names)
        error('BUG in names2numbers')
    end
    
