# Supplementary material for: Simulation of microarray data with realistic characteristics
Source: BMC Bioinformatics. 2006 Jul 18;7:349. doi: 10.1186/1471-2105-7-349 (PMC1574357; doi:10.1186/1471-2105-7-349)
Supplement: Additional file 1 — Microarray simulation model. Matlab implementation of the microarray simulation model. [file 1471-2105-7-349-S1.gz › mamodel_20060511/misc/orderdata.m]

%order data based on info.spots information
% 
function d=orderdata(data,slideopt)
    
    dis=data.info.spots;
    % make order index
    nospots=slideopt.height*slideopt.width;
%    if nospots>slideopt.spots slide will be padded with zeros
    I=1;
    for i=0:slideopt.height-1
        for j=0:slideopt.width-1
            idx=find(dis(:,1)==j & dis(:,2)==i);
            if isempty(idx)
                sortidx(I)=slideopt.spots+1; % we will pad data vector
            else
                sortidx(I)=idx;
            end 
            I=I+1;
        end
    end
    
    % apply it to all data
    
    d=data;
    d.noisydata={};
    for i = 1:slideopt.slides
        d.noisydata{i}=zeros(nospots,slideopt.channels);
        for j = 1:slideopt.channels
            tmp=data.noisydata{i}(:,j);
            tmp=[tmp(:);0]; %pad with zero
            d.noisydata{i}(:,j)=tmp(sortidx);
        end
    end
    
            
    
