# Supplementary material for: Simulation of microarray data with realistic characteristics
Source: BMC Bioinformatics. 2006 Jul 18;7:349. doi: 10.1186/1471-2105-7-349 (PMC1574357; doi:10.1186/1471-2105-7-349)
Supplement: Additional file 1 — Microarray simulation model. Matlab implementation of the microarray simulation model. [file 1471-2105-7-349-S1.gz › mamodel_20060511/misc/defaultspotlocations.m]

%% Assign default locations for the data on slide
%  l=defaultspotlocations(nospots, [spotsperrow])
%  
%% Default order
%    x y
%    0 0
%    1 0
%    2 0
%    3 0
%    ...
%    0 1
%    1 1
%    2 1
%    ...

function l=defaultspotlocations(nospots,varargin)
    if nargin>1
        xi=varargin{1};
    else
        xi=ceil(sqrt(nospots));
    end
    
    tx=0:xi-1;
    yi=ceil(nospots/xi);
    ty=ones(1,xi);
    
    y=kron(0:yi-1,ty)';
    x=repmat(tx',yi,1);
    
    l=[x,y];
    l=l(1:nospots,:);
