# Supplementary material for: Simulation of microarray data with realistic characteristics
Source: BMC Bioinformatics. 2006 Jul 18;7:349. doi: 10.1186/1471-2105-7-349 (PMC1574357; doi:10.1186/1471-2105-7-349)
Supplement: Additional file 1 — Microarray simulation model. Matlab implementation of the microarray simulation model. [file 1471-2105-7-349-S1.gz › mamodel_20060511/misc/binsize.m]

%%%%%%%%%%%%%%%%%%%%%%%%%%%%%%%%%%%%%%%%%%%%%%%%%%%%%%%%%%%%%%%%%%
function [H,W]=binsize(slideopt)
    
    hdiv=slideopt.bins(1);
    wdiv=slideopt.bins(2);
    wlen=slideopt.width;
    hlen=slideopt.height;
    
    hspots=ceil(hlen/hdiv);
    wspots=ceil(wlen/wdiv);
    
    W=[];
    for i=1:wdiv
        if (sum(W)+wspots)<wlen
            W(i)=wspots;
        else
            W(i)=wlen-sum(W);
        end
    end
    
    H=[];
    for i=1:hdiv
        if (sum(H)+hspots)<hlen
            H(i)=hspots;
        else
            H(i)=hlen-sum(H);
        end
    end
