# Supplementary material for: Simulation of microarray data with realistic characteristics
Source: BMC Bioinformatics. 2006 Jul 18;7:349. doi: 10.1186/1471-2105-7-349 (PMC1574357; doi:10.1186/1471-2105-7-349)
Supplement: Additional file 1 — Microarray simulation model. Matlab implementation of the microarray simulation model. [file 1471-2105-7-349-S1.gz › mamodel_20060511/misc/curvebins.m]

%%%%%%%%%%%%%%%%%%%%%%%%%%%%%%%%%%%%%%%%%%%%%%%%%%%%%%%%%%%%%%%%%%%%%%%%%%%%%%
function hyb=curvebins(hyb,hybridopt,slideopt,opt) 
    if hybridopt.maxbincurvature>slideopt.binspace/2
        disp('Maxbincurvature too large!')
        hybridopt.maxbincurvature=floor(slideopt.binspace/2)
        disp(strcat('Setting: hybridopt.maxbincurvature=', ...
                    num2str*(hybridopt.maxbincurvature)))
    end
    
    if slideopt.usebins==0 | strcmp(opt.outputdatatype,'oligo')
        slideopt.bins=[1 1]
    end
    
    for i=1:prod(slideopt.bins)
        [row,col]=binrowcol(i,slideopt.bins);    
        
        offset=round(slideopt.binspace/2);
        
        widx=(col-1)*slideopt.binspace+sum(slideopt.bin.width(1:col-1))*...
                slideopt.p_per_s+offset+1:...
              offset+col*slideopt.binspace+sum(slideopt.bin.width(1:col))*...
                slideopt.p_per_s;
        
        hidx=(row-1)*slideopt.binspace+sum(slideopt.bin.height(1:row-1))*...
                slideopt.p_per_s+offset+1:...
              offset+row*slideopt.binspace+sum(slideopt.bin.height(1:row))*...
                slideopt.p_per_s;
        
        hb=hyb(hidx,widx,:);
        hb=curv(tp(hb),hybridopt,slideopt);
        % dummy way to make curv in both directions ;-)
        hyb(hidx,widx,:)=curv(tp(hb),hybridopt,slideopt);
    end

%%%%%%%%%%%%%%%%%%%%%%%%%%%%%%%%%%%%%%%%%%%%%%%%%%%%%%%%%%%%%%%%%%%%%%%%%%%%%
function hs=curv(hs,hybridopt,slideopt)
    
    % same (random) curve is used for both channels
    l=size(hs,1);
    t=linspace(0,hybridopt.bincurve,l);
    %this function should definitelly be random!
    xc=tanh(t);
    mxc=max(xc);
    if mxc==0
        mxc=1;
    end
    xmove=round(xc/mxc*hybridopt.maxbincurvature*rand(1));   
    if round(rand(1))==1
        xmove=fliplr(xmove);
    end

    for ch=1:size(hs,3)
        for i=1:l
            hs(i,xmove(i)+1:size(hs,2),ch)=hs(i,1:end-xmove(i),ch);
        end
    end
    % use this to get drift image
%    imshow(hs(:,:,1))
%    pause
    
%%%%%%%%%%%%%%%%%%%%%%%%%%%%%%%%%%%%%%%%%%%%%%%%%%%%%%%%%%%%%%%%%%%%%%%%%%
% Transpose 3d matrix
function h=tp(hb)
    for i=1:size(hb,3)
        h(:,:,i)=hb(:,:,i)';
    end
    
