# Supplementary material for: Simulation of microarray data with realistic characteristics
Source: BMC Bioinformatics. 2006 Jul 18;7:349. doi: 10.1186/1471-2105-7-349 (PMC1574357; doi:10.1186/1471-2105-7-349)
Supplement: Additional file 1 — Microarray simulation model. Matlab implementation of the microarray simulation model. [file 1471-2105-7-349-S1.gz › mamodel_20060511/misc/binrowcol.m]

% return row and column indexes for bins
function [row,col]=binrowcol(i,bins)
    % Find where to place the bin (row and column)
    row=mod(i,bins(1));
    if row==0
        row=bins(1);
    end
    col=floor((i-1)/bins(1))+1;
