# Supplementary material for: Simulation of microarray data with realistic characteristics
Source: BMC Bioinformatics. 2006 Jul 18;7:349. doi: 10.1186/1471-2105-7-349 (PMC1574357; doi:10.1186/1471-2105-7-349)
Supplement: Additional file 1 — Microarray simulation model. Matlab implementation of the microarray simulation model. [file 1471-2105-7-349-S1.gz › mamodel_20060511/misc/rockenoisemodel.m]

function d=rockenoisemodel(data,noiseopt,genes)
    % Model is for cdna data
    % presented in paper:
    % A model for Measurement Error for Gene expression Arrays
    % by David Rocke
    % 
    % y=alpha + mu*e^(n) + e
    %   alpha = background 
    %   mu    = expression level
    %   n     ~ N(0,sigma_n) (gene specific ???)
    %   e     ~ N(0,sigma_e)  
    % 
    names=names2numbers(genes);
    ugenes=unique(names); %requires names to be number
    
    D=data;
    for i=1:size(data,3)
        data=D(:,:,i);
        % data to log scale
        mu=data;
        % chip specific bias, normally distributed
        alpha=noiseopt.model.alphamean+sqrt(noiseopt.model.alphavar)*randn(1,size(mu,2));
        alpha=repmat(alpha,size(mu,1),1);

        % noise variance, different for each gene
        n1=randn(length(ugenes),size(mu,2))*sqrt(noiseopt.model.sigman);
        n=n1(names,:);

        %e is drawn from normal distribution with variance sigma
        e=sqrt(noiseopt.model.sigmae).*randn(size(mu));
        y=alpha+mu.*exp(n)+e;
        % back to linear scale
        d(:,:,i)=y;
    end
    
    
