# Supplementary material for: Simulation of microarray data with realistic characteristics
Source: BMC Bioinformatics. 2006 Jul 18;7:349. doi: 10.1186/1471-2105-7-349 (PMC1574357; doi:10.1186/1471-2105-7-349)
Supplement: Additional file 1 — Microarray simulation model. Matlab implementation of the microarray simulation model. [file 1471-2105-7-349-S1.gz › mamodel_20060511/misc/circle.m]

% if you know how a circle can easily be generated in matlab,
% please tell me ;-)
function a=circle(r,varargin)
    
    if nargin==1
        imdim=2*r+2; % just to be sure
        center=[r+1, r+1];
    else
        imdim=varargin{1};
    end
    center=[r+1, r+1];
    a=ones(imdim);
    
    for i=0:1/(r*10):2*pi
        r1=round(r*sin(i));
        r2=round(r*cos(i));
        a(center(1)+r1,center(2)+r2)=0;      
    end

    a=imfill(~a,'holes');
    a=~a;

    % better implementation from Pekka
    % (however does not work well for circles with r<4) 
%    [x,y] = meshgrid(-r:r,-r:r);
%    R = x.^2 + y.^2;
%    R(R<r^2) = 0;
%    R(R~=0) = 1;
%    a=R;    
