# Supplementary material for: Simulation of microarray data with realistic characteristics
Source: BMC Bioinformatics. 2006 Jul 18;7:349. doi: 10.1186/1471-2105-7-349 (PMC1574357; doi:10.1186/1471-2105-7-349)
Supplement: Additional file 1 — Microarray simulation model. Matlab implementation of the microarray simulation model. [file 1471-2105-7-349-S1.gz › mamodel_20060511/misc/gaussianspot.m]

% generate gaussian spot 
function [unit,sigma,rndrad]=gaussianspot(p_per_s, r, var)
    
    % connection between sigma and spotradius;
    % more or less ad-hoc
    %p=polyfit([4 40 400],[1.5 15 150],1)
    p=[0.3750, 0.0000];
    %lets use normaldistribution (N(0,1)) for spotsize variation
    rndrad=sqrt(var)*randn(1);
    sigma=rndrad+polyval(p,r);
    unit=fspecial('gaussian',[p_per_s,p_per_s],sigma);
