# Supplementary material for: Simulation of microarray data with realistic characteristics
Source: BMC Bioinformatics. 2006 Jul 18;7:349. doi: 10.1186/1471-2105-7-349 (PMC1574357; doi:10.1186/1471-2105-7-349)
Supplement: Additional file 1 — Microarray simulation model. Matlab implementation of the microarray simulation model. [file 1471-2105-7-349-S1.gz › mamodel_20060511/misc/hbspot.m]

% generate hyperbolic spot shape
function [unit,sigma,rndrad]=hbspot(p_per_s, spotradius, var, steep)

    rndrad=sqrt(var)*randn(1);
    % radius from normal distribution
    sigma=round(rndrad+spotradius);
    
    gamma=var; %>1
    maxR=sigma*gamma;
    a=steep; 
    b=linspace(0,1,min(sigma,11));
    %b=[1 0.75 0.5 0.25 0 0.25 0.5 0.75 1]
    I=length(b);
    K=1;
    
    xlim=floor(p_per_s/2);
    ylim=floor(p_per_s/2);
    for x=-xlim:xlim
        for y=-ylim:ylim
            R=round(sqrt(x.^2+y.^2));
            
            i=1:I;
            r=R/sigma;
            gs=sum(b.*(r.^i))-a/(gamma-r);
            
            hs=exp(gs)/(sigma^2);
            if R>maxR
                unit(x+xlim+1,y+ylim+1)=-1; %%% out of range
            else
                unit(x+xlim+1,y+xlim+1)=hs;
            end
            
            
        end
    end
    K=sum(unit(:));
    unit=K./unit;  % normalize
    unit(unit<0)=0;
    
    unit=unit/(max(unit(:))); % scale max to 1
    
    if prod(size(unit))>p_per_s*p_per_s % there might be 1 pixel difference in size
        unit=unit(end-p_per_s+1:end,end-p_per_s+1:end); % crop 
    end
    
    sigma=maxR;
