# Supplementary material for: Simulation of microarray data with realistic characteristics
Source: BMC Bioinformatics. 2006 Jul 18;7:349. doi: 10.1186/1471-2105-7-349 (PMC1574357; doi:10.1186/1471-2105-7-349)
Supplement: Additional file 1 — Microarray simulation model. Matlab implementation of the microarray simulation model. [file 1471-2105-7-349-S1.gz › mamodel_20060511/misc/heinnoisemodel.m]

function d=heinnoisemodel(data,noiseopt,genes,probetype)
    
    names=names2numbers(genes);
    ugenes=unique(names); %requires names to be numbers
    
    D=data;
    d=data;
    for i=1:size(data,3)
        data=D(:,:,i);        
        for j=1:length(ugenes) % go through all genes
            % find index for all PM's and MM's of specific gene
            %idx=strmatch(ugenes(j),names,'exact');
            idx=ugenes(j)==names;
            
            pset=probetype(idx);
            pm_idx=strmatch('PM',pset);
            mm_idx=strmatch('MM',pset);
            
            dd=data(idx,:); %% mug==dd ????
            d_pm=dd(pm_idx,:);
            d_mm=dd(mm_idx,:);
            
            mug=median(d_pm,1); % different for each condition
            phi=median(d_mm,1)./mug;
            
            nd=size(dd,1);
            npm=size(d_pm,1);  % number of PM probes
            nmm=size(d_mm,1);  % number of MM probes
            nsam=size(dd,2);   % number of samples
            
            % mug=unifrnd(0,15); 
            % phi=betarnd(1,1);  % beta dist param

            for k=1:nsam % different conditions
                
%                lambdamean, lambdavar
                lambda=normrnd(noiseopt.model.lambdamean,noiseopt.model.lambdavar);
                % different eta for each condition (sample) and replicate
%               etaalpha, etabeta                
                eta2=1/gamrnd(noiseopt.model.etaalpha,noiseopt.model.etabeta); % eta gamma dist param
                % different tau for each condition (sample) and replicate
%               taualpha, taubeta
                tau2=1/gamrnd(noiseopt.model.taualpha,noiseopt.model.taubeta); % tau gamma dist param
                
%               amean, bvar                
                % these should be different for each condition
                a=noiseopt.model.amean;  %% params 
                b2=noiseopt.model.bvar; %% params
                
                % different sigma for each gene and condition (sample)
                sigma2_g=2.^normrnd(a,b2);
                
                TNh=normrnd(lambda,eta2,nd,1);
                TNs=normrnd(mug,sigma2_g,nd,1);
                
                TNh(TNh<0)=0; % truncated normal
                Hgj=TNh;%2.^TNh-1; % in log-scale
                
                TNs(TNs<0)=0; % truncated normal
                Sgj=TNs;%2.^TNs-1; % in log-scale
                
                PM(:,k)=normrnd(Sgj(1:npm)+Hgj(1:npm),tau2);
                MM(:,k)=normrnd((phi*Sgj(npm+1:end))+Hgj(npm+1:end),tau2);
            end
%            pause
            oD=zeros(size(dd));
            oD(pm_idx,:)=PM;
            oD(mm_idx,:)=MM;
            
            data(idx,:)=oD;
        end
        d(:,:,i)=data;
    end
    
    
