# Supplementary material for: Simulation of microarray data with realistic characteristics
Source: BMC Bioinformatics. 2006 Jul 18;7:349. doi: 10.1186/1471-2105-7-349 (PMC1574357; doi:10.1186/1471-2105-7-349)
Supplement: Additional file 1 — Microarray simulation model. Matlab implementation of the microarray simulation model. [file 1471-2105-7-349-S1.gz › mamodel_20060511/VERSION]

20060511 
 - This version is discussed in the paper "Simulation of microarray data
   with realistic characteristics" by Nykter et al.
 - This is the first public release of the simulation model.
 - Future releases can be found from http://www.cs.tut.fi/sgn/csb/mamodel/
 
