# Supplementary material for: Simulation of microarray data with realistic characteristics
Source: BMC Bioinformatics. 2006 Jul 18;7:349. doi: 10.1186/1471-2105-7-349 (PMC1574357; doi:10.1186/1471-2105-7-349)
Supplement: Additional file 1 — Microarray simulation model. Matlab implementation of the microarray simulation model. [file 1471-2105-7-349-S1.gz › mamodel_20060511/slidegeneration.m]

function [hybridizedslides,ideal,locations,slideopt]=slidegeneration(DATA,opt,slideopt,hybridopt)
    
    disp('*****Slide generation and hybridization')
    
    if slideopt.usebins==0 | strcmp(opt.outputdatatype,'oligo')
        slideopt.bins=[1 1];
    end
    
    % order genes based on info.spots information
    % now we have exactly slideopt.width*slideopt.height spots
    % this could be skipped if data is OK.
    if slideopt.order==1
        disp('Ordering data, this might take a long time!!!')
        DATA=orderdata(DATA,slideopt);
    end
    
    % determine size for all bins if not set
    if ~isfield(slideopt, 'bin')
        [slideopt.bin.height,slideopt.bin.width]=binsize(slideopt);
        slideopt.bin.spots=kron(slideopt.bin.width,slideopt.bin.height);
    end
    
    for k=1:slideopt.slides % for all slides
        for l=1:slideopt.channels % all channels
            for i=1:prod(slideopt.bins) % and all bins
                [row,col]=binrowcol(i,slideopt.bins);
                %% Generate slide
                if l==1 | slideopt.sameslideforallchannels==0
                        % slide needs to be generated; 
                        % otherwise we use same slide for all channels 
                        [slide{i},location{i}]=slidegen(opt,slideopt, ...
                                         slideopt.bin.width(col), ...
                                         slideopt.bin.height(row));
                end
                
                [databin,binopt]=dataforbin(DATA.noisydata{k}(:,l), ...
                                            slideopt,i); %returns datavector
                
                hybridizedbins{i}=hybridization(databin,slide{i},slideopt,...
                                       hybridopt,binopt);
                % use this to get just the drift 
%                hybridizedbins{i}=slide{i};
            end        
            % Build slide from individual bins
            [hybridizedslides{k}(:,:,l), ideal{k}(:,:,l), locations{k,l}]= ...
                       buildslide(hybridizedbins, slide, location, slideopt);
        end
    end
    
    % Now we should add hybridization errors if needed
    if hybridopt.errors==1
        for i=1:slideopt.slides
            hybridizedslides{i}=...
              hybridizationerrors(hybridizedslides{i},slideopt,hybridopt,opt);
        end
    end
    

%-----------------------------------------------------------------------
% returns a matrix
function [hybridizedslides,ideal,location]=buildslide(bin, slide, location, slideopt)
    
    % Empty slide template  
    hybridizedslides=zeros(slideopt.p_per_s*sum(slideopt.bin.height)+ ...
                           (slideopt.bins(1)+1)*slideopt.binspace, ...
                           slideopt.p_per_s*sum(slideopt.bin.width)+ ...
                           (slideopt.bins(2)+1)*slideopt.binspace);
                                               
    ideal=hybridizedslides;
    
    for z=1:prod(slideopt.bins)
        [row,col]=binrowcol(z,slideopt.bins);    
        % place the bin at the right place on the slide
        yi=sum(slideopt.bin.height(1:(row-1)))*slideopt.p_per_s+...
                                               row*slideopt.binspace+1;
        ye=sum(slideopt.bin.height(1:(row)))*slideopt.p_per_s+ ...    
                                             row*slideopt.binspace;
        xi=sum(slideopt.bin.width(1:(col-1)))*slideopt.p_per_s+ ...
                                              col*slideopt.binspace+1;
        xe=sum(slideopt.bin.width(1:col))*slideopt.p_per_s+ ...
                                          col*slideopt.binspace;
        hybridizedslides(yi:ye,xi:xe)=bin{z}(:,:);
        ideal(yi:ye,xi:xe)=slide{z}(:,:);
        
        location{z}.x=location{z}.x+xi-1;
        location{z}.y=location{z}.y+yi-1;
        
    end

%%%%%%%%%%%%%%%%%%%%%%%%%%%%%%%%%%%%%%%%%%%%%%%%%%%%%%%%%%%%%%%%%%%%%%%%
% Bins are filled in colums first order
%   bin1 bin4
%   bin2 bin5
%   bin3 bin6
%
function [databin,bin]=dataforbin(data,slideopt,i)

    [row,col]=binrowcol(i,slideopt.bins);
    % what area of indexes are in this bin, indexes starts from 0
    y=sum(slideopt.bin.height(1:row-1)):(sum(slideopt.bin.height(1:row))-1);
    x=sum(slideopt.bin.width(1:col-1)):(sum(slideopt.bin.width(1:col))-1);
    
    % data is ordered, thus this should work...
    idx=[];
    for i=1:length(y)
        idx((i-1)*length(x)+1:i*length(x))=(y(i))*sum(slideopt.bin.width)+x+1;
    end
    
    databin=data(idx);
    bin.width=slideopt.bin.width(col);
    bin.height=slideopt.bin.height(row);
    
    
