# Supplementary material for: Simulation of microarray data with realistic characteristics
Source: BMC Bioinformatics. 2006 Jul 18;7:349. doi: 10.1186/1471-2105-7-349 (PMC1574357; doi:10.1186/1471-2105-7-349)
Supplement: Additional file 1 — Microarray simulation model. Matlab implementation of the microarray simulation model. [file 1471-2105-7-349-S1.gz › mamodel_20060511/README.bak]

This directory includes microarray simulator developed during Genevieve
project at Tampere University of Technology Institute of Signal Processing.
Simulator is developed under Matlab 6.5 with image processing, 
signal processing and statistics toolboxes.

USAGE:

Main file/function to be run is mamodel. Options are stored in file
maoptions.m

To run the simulator, adjust the parameters in maoptions.m file and run 
 [output,images,gridimages,meta]=mamodel(<datasetname>);
Function returns output structure which includes extracted data from
microarray slide, images of simulated slides and result of grid alignment
and segmentation.

Sample datasets can be found under directory datasets/
Documentation for the inputdataset structure can be found by typing
 help readmadata 
in matlab.

Microarray simulator also includes functions for cDNA microarray
segmentation and data extraction. This functionality is documented in 
 documentation/microarrayreader.pdf

More information can be found from the user guide available at 
 documentation/microarrayreader.pdf
and from the simulation model webpage
 http://www.cs.tut.fi/sgn/csb/mamodel/
